# Supplementary material for: Microplastic exposure and allergic rhinitis: Network toxicology, and molecular docking insights
Source: PLoS One. 2025 Oct 17;20(10):e0334162. doi: 10.1371/journal.pone.0334162 (PMC12533909; doi:10.1371/journal.pone.0334162)
Supplement: S1 Table — (XLSX) [file pone.0334162.s001.xlsx]

## Sheet: Microplastics-target
gene	comp			PPI	ID	shuxing
TNF	polyethylene				TNF	gene
CAT	polyethylene				CAT	gene
HMOX1	polyethylene				HMOX1	gene
IL6	polyethylene				IL6	gene
KEAP1	polyethylene				KEAP1	gene
NFE2L2	polyethylene				NFE2L2	gene
RELA	polyethylene				RELA	gene
TNFRSF11B	polyethylene				TNFRSF11B	gene
TNFSF11	polyethylene				TNFSF11	gene
ACP5	polyethylene				ACP5	gene
ASCL1	polyethylene				ASCL1	gene
BGLAP	polyethylene				BGLAP	gene
COL1A1	polyethylene				COL1A1	gene
CSF2	polyethylene				CSF2	gene
FOS	polyethylene				FOS	gene
FOXG1	polyethylene				FOXG1	gene
GPT	polyethylene				GPT	gene
HES5	polyethylene				HES5	gene
IL1B	polyethylene				IL1B	gene
LITAF	polyethylene				LITAF	gene
NEUROD1	polyethylene				NEUROD1	gene
NOTCH1	polyethylene				NOTCH1	gene
SRC	polyethylene				SRC	gene
ALOX5	polypropylene				ALOX5	gene
ANXA2	polypropylene				ANXA2	gene
CCNA1	polypropylene				CCNA1	gene
CD14	polypropylene				CD14	gene
CD27	polypropylene				CD27	gene
CDK1	polypropylene				CDK1	gene
CDK4	polypropylene				CDK4	gene
DBF4	polypropylene				DBF4	gene
DUSP1	polypropylene				DUSP1	gene
GMPS	polypropylene				GMPS	gene
H2AC7	polypropylene				H2AC7	gene
HSP90B1	polypropylene				HSP90B1	gene
HSPD1	polypropylene				HSPD1	gene
IK	polypropylene				IK	gene
IL9R	polypropylene				IL9R	gene
MET	polypropylene				MET	gene
PCCB	polypropylene				PCCB	gene
PCNA	polypropylene				PCNA	gene
PSMA4	polypropylene				PSMA4	gene
PSMB4	polypropylene				PSMB4	gene
RPA3	polypropylene				RPA3	gene
RPL8	polypropylene				RPL8	gene
RXRA	polypropylene				RXRA	gene
SMARCA4	polypropylene				SMARCA4	gene
TGFA	polypropylene				TGFA	gene
TPR	polypropylene				TPR	gene
TUBB4A	polypropylene				TUBB4A	gene
YWHAQ	polypropylene				YWHAQ	gene
TNF	polystyrene				CASP8	gene
IL6	polystyrene				MAPK1	gene
CASP8	polystyrene				RIPK1	gene
MAPK1	polystyrene				MAPK9	gene
IL1B	polystyrene				MLKL	gene
RIPK1	polystyrene				RIPK3	gene
MAPK9	polystyrene				CASP3	gene
MLKL	polystyrene				FADD	gene
RIPK3	polystyrene				DNM1L	gene
CASP3	polystyrene				BAX	gene
FADD	polystyrene				CASP9	gene
DNM1L	polystyrene				CXCL8	gene
BAX	polystyrene				MAPK8	gene
CASP9	polystyrene				BCL2	gene
CXCL8	polystyrene				MAPK14	gene
MAPK8	polystyrene				MAPK3	gene
BCL2	polystyrene				HIF1A	gene
MAPK14	polystyrene				STAR	gene
MAPK3	polystyrene				BECN1	gene
HIF1A	polystyrene				SGK1	gene
STAR	polystyrene				CYCS	gene
BECN1	polystyrene				OPA1	gene
SGK1	polystyrene				ACHE	gene
CAT	polystyrene				MFN1	gene
CYCS	polystyrene				MFN2	gene
OPA1	polystyrene				MTOR	gene
ACHE	polystyrene				APOA1	gene
HMOX1	polystyrene				APOA4	gene
MFN1	polystyrene				AREG	gene
MFN2	polystyrene				EIF4EBP1	gene
MTOR	polystyrene				FIS1	gene
RELA	polystyrene				IL10	gene
APOA1	polystyrene				NFKB1	gene
APOA4	polystyrene				PPARGC1A	gene
AREG	polystyrene				SOD1	gene
EIF4EBP1	polystyrene				SQSTM1	gene
FIS1	polystyrene				TNFAIP3	gene
IL10	polystyrene				ACVRL1	gene
NFKB1	polystyrene				AKT1	gene
PPARGC1A	polystyrene				ALB	gene
SOD1	polystyrene				APOB	gene
SQSTM1	polystyrene				ATF3	gene
TNFAIP3	polystyrene				ATG12	gene
ACVRL1	polystyrene				ATG5	gene
AKT1	polystyrene				BIRC3	gene
ALB	polystyrene				CCL2	gene
APOB	polystyrene				CCNE1	gene
ATF3	polystyrene				COL3A1	gene
ATG12	polystyrene				CXCL1	gene
ATG5	polystyrene				CYP1A2	gene
BIRC3	polystyrene				CYP2C9	gene
CCL2	polystyrene				CYP2D6	gene
CCNE1	polystyrene				CYP3A4	gene
COL1A1	polystyrene				DDIT3	gene
COL3A1	polystyrene				DIXDC1	gene
CXCL1	polystyrene				DNAJB9	gene
CYP1A2	polystyrene				EDN1	gene
CYP2C9	polystyrene				EEIG2	gene
CYP2D6	polystyrene				FAM111B	gene
CYP3A4	polystyrene				FAS	gene
DDIT3	polystyrene				FDPS	gene
DIXDC1	polystyrene				HERPUD1	gene
DNAJB9	polystyrene				ICAM1	gene
EDN1	polystyrene				ID1	gene
EEIG2	polystyrene				IL1A	gene
FAM111B	polystyrene				IL1RL1	gene
FAS	polystyrene				MARCO	gene
FDPS	polystyrene				MBPA	gene
HERPUD1	polystyrene				MKI67	gene
ICAM1	polystyrene				NFIL3	gene
ID1	polystyrene				SAT1	gene
IL1A	polystyrene				SERTAD4	gene
IL1RL1	polystyrene				SFTPB	gene
MARCO	polystyrene				SIRT1	gene
MBPA	polystyrene				SKP2	gene
MKI67	polystyrene				TGFB1	gene
NFIL3	polystyrene				TRIB3	gene
SAT1	polystyrene				TRP53	gene
SERTAD4	polystyrene				ABHD6	gene
SFTPB	polystyrene				AKT2	gene
SIRT1	polystyrene				AKT3	gene
SKP2	polystyrene				ALDH1L2	gene
TGFB1	polystyrene				ANGPTL4	gene
TRIB3	polystyrene				ANKRD11	gene
TRP53	polystyrene				APLN	gene
ABHD6	polystyrene				APOE	gene
AKT2	polystyrene				ARID5B	gene
AKT3	polystyrene				BACH1	gene
ALDH1L2	polystyrene				BAZ1A	gene
ANGPTL4	polystyrene				BHLHE40	gene
ANKRD11	polystyrene				BIRC2	gene
APLN	polystyrene				C3	gene
APOE	polystyrene				C4A	gene
ARID5B	polystyrene				C5	gene
BACH1	polystyrene				CAPNS1	gene
BAZ1A	polystyrene				CASP3B	gene
BHLHE40	polystyrene				CAVIN2	gene
BIRC2	polystyrene				CCDC80	gene
C3	polystyrene				CCL20	gene
C4A	polystyrene				CCN2	gene
C5	polystyrene				CCND1	gene
CAPNS1	polystyrene				CCND3	gene
CASP3B	polystyrene				CCNL1	gene
CAVIN2	polystyrene				CCNT2	gene
CCDC80	polystyrene				CDH17	gene
CCL20	polystyrene				CEP295	gene
CCN2	polystyrene				CHRM3	gene
CCND1	polystyrene				CHUK	gene
CCND3	polystyrene				COBL	gene
CCNL1	polystyrene				COX4I1	gene
CCNT2	polystyrene				CXCL2	gene
CDH17	polystyrene				CYP17A2	gene
CEP295	polystyrene				CYP2C37	gene
CHRM3	polystyrene				CYP2C38	gene
CHUK	polystyrene				CYP2D37-PS	gene
COBL	polystyrene				DDIT4	gene
COX4I1	polystyrene				DHCR24	gene
CXCL2	polystyrene				DHRS7	gene
CYP17A2	polystyrene				DPYSL2	gene
CYP2C37	polystyrene				DRD3	gene
CYP2C38	polystyrene				E2F8	gene
CYP2D37-PS	polystyrene				ERCC6L	gene
DDIT4	polystyrene				ERRFI1	gene
DHCR24	polystyrene				ESR1	gene
DHRS7	polystyrene				ESR2B	gene
DPYSL2	polystyrene				EYS	gene
DRD3	polystyrene				FAM193B	gene
E2F8	polystyrene				FAM217B	gene
ERCC6L	polystyrene				FASL	gene
ERRFI1	polystyrene				FBXL12	gene
ESR1	polystyrene				FGFR1	gene
ESR2B	polystyrene				FICD	gene
EYS	polystyrene				FIRRE	gene
FAM193B	polystyrene				FKBP14	gene
FAM217B	polystyrene				FNBP4	gene
FASL	polystyrene				FSHB	gene
FBXL12	polystyrene				G0S2	gene
FGFR1	polystyrene				GABAT	gene
FICD	polystyrene				GABRD	gene
FIRRE	polystyrene				GADD45BA	gene
FKBP14	polystyrene				GIMAP4	gene
FNBP4	polystyrene				GPX1A	gene
FOS	polystyrene				GPX3	gene
FSHB	polystyrene				GREM2	gene
G0S2	polystyrene				GSTO1	gene
GABAT	polystyrene				GSTP1	gene
GABRD	polystyrene				H2BC11	gene
GADD45BA	polystyrene				HMGCR	gene
GIMAP4	polystyrene				HNRNPDL	gene
GPX1A	polystyrene				HSD17B1	gene
GPX3	polystyrene				HSD17B13	gene
GREM2	polystyrene				HSPA6	gene
GSTO1	polystyrene				IL17RA	gene
GSTP1	polystyrene				IL1R1	gene
H2BC11	polystyrene				INSIG1	gene
HMGCR	polystyrene				ITGAM	gene
HNRNPDL	polystyrene				KRT86	gene
HSD17B1	polystyrene				KRTAP4-11	gene
HSD17B13	polystyrene				KRTAP4-7	gene
HSPA6	polystyrene				KRTAP4-8	gene
HSPD1	polystyrene				LDLR	gene
IL17RA	polystyrene				LENG8	gene
IL1R1	polystyrene				LHB	gene
INSIG1	polystyrene				LIPK	gene
ITGAM	polystyrene				LRIG1	gene
KRT86	polystyrene				LURAP1L	gene
KRTAP4-11	polystyrene				LY6A	gene
KRTAP4-7	polystyrene				MANF	gene
KRTAP4-8	polystyrene				MAO	gene
LDLR	polystyrene				MAP1LC3B	gene
LENG8	polystyrene				MDN1	gene
LHB	polystyrene				MEX3B	gene
LIPK	polystyrene				MGST3	gene
LRIG1	polystyrene				MMP10	gene
LURAP1L	polystyrene				MUG-PS1	gene
LY6A	polystyrene				MYC	gene
MANF	polystyrene				N4BP3	gene
MAO	polystyrene				NRIP1	gene
MAP1LC3B	polystyrene				PCP4L1	gene
MDN1	polystyrene				PEA15A	gene
MEX3B	polystyrene				PF4	gene
MGST3	polystyrene				PIK3R1	gene
MMP10	polystyrene				PINK1	gene
MUG-PS1	polystyrene				PLIN5	gene
MYC	polystyrene				PNISR	gene
N4BP3	polystyrene				PPBP	gene
NFE2L2	polystyrene				PPP1R15A	gene
NRIP1	polystyrene				PRL2C2	gene
PCP4L1	polystyrene				PSEN2	gene
PEA15A	polystyrene				PTEN	gene
PF4	polystyrene				PTGS2A	gene
PIK3R1	polystyrene				PTP4A3	gene
PINK1	polystyrene				RASGRP1	gene
PLIN5	polystyrene				RCAN1	gene
PNISR	polystyrene				RETSAT	gene
PPBP	polystyrene				REV1	gene
PPP1R15A	polystyrene				RNA5SP295	gene
PRL2C2	polystyrene				RNA5SP451	gene
PSEN2	polystyrene				RRN3	gene
PTEN	polystyrene				RRNAD1	gene
PTGS2A	polystyrene				SAA2	gene
PTP4A3	polystyrene				SCARNA9L	gene
RASGRP1	polystyrene				SDAD1	gene
RCAN1	polystyrene				SDF2L1	gene
RETSAT	polystyrene				SELP	gene
REV1	polystyrene				SEPTIN4	gene
RNA5SP295	polystyrene				SERPINB2	gene
RNA5SP451	polystyrene				SESN2	gene
RRN3	polystyrene				SFTPC	gene
RRNAD1	polystyrene				SLC25A4	gene
SAA2	polystyrene				SLC9B1	gene
SCARNA9L	polystyrene				SLFN11	gene
SDAD1	polystyrene				SLPI	gene
SDF2L1	polystyrene				SRSF11	gene
SELP	polystyrene				STAT3	gene
SEPTIN4	polystyrene				STC1	gene
SERPINB2	polystyrene				STEAP4	gene
SESN2	polystyrene				TAB2	gene
SFTPC	polystyrene				TIRAP	gene
SLC25A4	polystyrene				TMEM19	gene
SLC9B1	polystyrene				TMF1	gene
SLFN11	polystyrene				TMTC1	gene
SLPI	polystyrene				TNFA	gene
SRSF11	polystyrene				TNFRSF10B	gene
STAT3	polystyrene				TOR3A	gene
STC1	polystyrene				TP53	gene
STEAP4	polystyrene				TPI1	gene
TAB2	polystyrene				TPM2	gene
TIRAP	polystyrene				TRAF1	gene
TMEM19	polystyrene				TRAF6	gene
TMF1	polystyrene				TRG-TCC5-1	gene
TMTC1	polystyrene				TRMT13	gene
TNFA	polystyrene				TSPAN12	gene
TNFRSF10B	polystyrene				TUBA1B	gene
TOR3A	polystyrene				VASN	gene
TP53	polystyrene				VTG1	gene
TPI1	polystyrene				VTG2	gene
TPM2	polystyrene				WDR74	gene
TPR	polystyrene				WEE1	gene
TRAF1	polystyrene				YOD1	gene
TRAF6	polystyrene				YY2	gene
TRG-TCC5-1	polystyrene				ZC3H7A	gene
TRMT13	polystyrene				ZDHHC20	gene
TSPAN12	polystyrene				ZFAND2A	gene
TUBA1B	polystyrene				ZKSCAN7	gene
VASN	polystyrene				ANGPT1	gene
VTG1	polystyrene				polyethylene	drug
VTG2	polystyrene				polypropylene	drug
WDR74	polystyrene				polystyrene	drug
WEE1	polystyrene				Polyvinyl chloride	drug
YOD1	polystyrene				HIST1H2BD	hypersensitive rhinitis
YY2	polystyrene				NR1D2	hypersensitive rhinitis
ZC3H7A	polystyrene				ST3GAL5	hypersensitive rhinitis
ZDHHC20	polystyrene				AKR1B1	hypersensitive rhinitis
ZFAND2A	polystyrene				TMEM125	hypersensitive rhinitis
ZKSCAN7	polystyrene				TRIM8	hypersensitive rhinitis
CAT	Polyvinyl chloride				CPD	hypersensitive rhinitis
HMOX1	Polyvinyl chloride				MAP3K2	hypersensitive rhinitis
KEAP1	Polyvinyl chloride				CHMP4B	hypersensitive rhinitis
NFE2L2	Polyvinyl chloride				DUSP12	hypersensitive rhinitis
RELA	Polyvinyl chloride				AGR2	hypersensitive rhinitis
ANGPT1	Polyvinyl chloride				NFE2L1	hypersensitive rhinitis
GPT	Polyvinyl chloride				EIF2C1	hypersensitive rhinitis
IL6	Polyvinyl chloride				ALOX15	hypersensitive rhinitis
TNF	Polyvinyl chloride				IBRDC1	hypersensitive rhinitis
					LOC441046	hypersensitive rhinitis
					MAP3K7	hypersensitive rhinitis
					CXCL14	hypersensitive rhinitis
					CNOT3	hypersensitive rhinitis
					KRT8	hypersensitive rhinitis
					CST1	hypersensitive rhinitis
					DKFZp686L1814	hypersensitive rhinitis
					FLJ13841	hypersensitive rhinitis
					NCOA4	hypersensitive rhinitis
					DHCR24	hypersensitive rhinitis
					SLC39A11	hypersensitive rhinitis
					LOC643591	hypersensitive rhinitis
					AHCTF1	hypersensitive rhinitis
					KIAA0703	hypersensitive rhinitis
					CAMK2G	hypersensitive rhinitis
					CLC	hypersensitive rhinitis
					SDPR	hypersensitive rhinitis
					FNDC6	hypersensitive rhinitis
					XKR4	hypersensitive rhinitis
					VARSL	hypersensitive rhinitis
					RBM22	hypersensitive rhinitis
					PPP2R5E	hypersensitive rhinitis
					PPP3CC	hypersensitive rhinitis
					PCF11	hypersensitive rhinitis
					FAM46B	hypersensitive rhinitis
					KIAA0746	hypersensitive rhinitis
					ANKRD13C	hypersensitive rhinitis
					SCARB2	hypersensitive rhinitis
					MYOM2	hypersensitive rhinitis
					CMTM8	hypersensitive rhinitis
					UBE1	hypersensitive rhinitis
					ZNF274	hypersensitive rhinitis
					USP3	hypersensitive rhinitis
					PTPN22	hypersensitive rhinitis
					TRADD	hypersensitive rhinitis
					POLD4	hypersensitive rhinitis
					RPL14	hypersensitive rhinitis
					HNRPR	hypersensitive rhinitis
					SLC6A6	hypersensitive rhinitis
					ALKBH	hypersensitive rhinitis
					SESTD1	hypersensitive rhinitis
					PLRG1	hypersensitive rhinitis
					SFRS1	hypersensitive rhinitis
					RAD23B	hypersensitive rhinitis
					ANGPT1	hypersensitive rhinitis
					FAAH	hypersensitive rhinitis
					MYH4	hypersensitive rhinitis
					ACADSB	hypersensitive rhinitis
					ALG2	hypersensitive rhinitis
					GRPEL2	hypersensitive rhinitis
					BTG1	hypersensitive rhinitis
					GUP1	hypersensitive rhinitis
					ACVRL1	hypersensitive rhinitis
					CFDP1	hypersensitive rhinitis
					C1orf19	hypersensitive rhinitis
					RPS6KA5	hypersensitive rhinitis
					DC2	hypersensitive rhinitis
					EFHA2	hypersensitive rhinitis
					MAF	hypersensitive rhinitis
					CFTR	hypersensitive rhinitis
					MRPS30	hypersensitive rhinitis
					RAB3GAP1	hypersensitive rhinitis
					RFWD2	hypersensitive rhinitis
					MEI1	hypersensitive rhinitis
					FBXO21	hypersensitive rhinitis
					APOA2	hypersensitive rhinitis
					ARSH	hypersensitive rhinitis
					RNASE4	hypersensitive rhinitis
					FBXO33	hypersensitive rhinitis
					ANPEP	hypersensitive rhinitis
					AKTIP	hypersensitive rhinitis
					HIST1H2BG	hypersensitive rhinitis
					C9orf78	hypersensitive rhinitis
					OR1J4	hypersensitive rhinitis
					S100A4	hypersensitive rhinitis
					SSR4	hypersensitive rhinitis
					RNPC3	hypersensitive rhinitis
					ZNF659	hypersensitive rhinitis
					ICK	hypersensitive rhinitis
					GCN1L1	hypersensitive rhinitis
					PRDM10	hypersensitive rhinitis
					SLC25A36	hypersensitive rhinitis
					FLJ45831	hypersensitive rhinitis
					SYNJ2	hypersensitive rhinitis
					PHACTR2	hypersensitive rhinitis
					ITLN1	hypersensitive rhinitis
					DKFZP686A01247	hypersensitive rhinitis
					PPFIA1	hypersensitive rhinitis
					RNH1	hypersensitive rhinitis
					FKBP4	hypersensitive rhinitis
					GRWD1	hypersensitive rhinitis
					POLE4	hypersensitive rhinitis
					VDAC1	hypersensitive rhinitis
					FLJ45337	hypersensitive rhinitis
					LOC649946	hypersensitive rhinitis
					WASF3	hypersensitive rhinitis
					SLIT2	hypersensitive rhinitis
					LOC90826	hypersensitive rhinitis
					CCDC49	hypersensitive rhinitis
					NR2C2	hypersensitive rhinitis
					HS3ST2	hypersensitive rhinitis
					CDH11	hypersensitive rhinitis
					LKAP	hypersensitive rhinitis
					MGC14141	hypersensitive rhinitis
					ZNF650	hypersensitive rhinitis
					MAP1LC3B	hypersensitive rhinitis
					CLEC4G	hypersensitive rhinitis
					WDR57	hypersensitive rhinitis
					RARRES2	hypersensitive rhinitis
					PIGT	hypersensitive rhinitis
					ACADVL	hypersensitive rhinitis
					C16orf44	hypersensitive rhinitis
					AP1GBP1	hypersensitive rhinitis
					C21orf70	hypersensitive rhinitis
					MGC40579	hypersensitive rhinitis
					SLC25A12	hypersensitive rhinitis
					CUL2	hypersensitive rhinitis
					DENND1B	hypersensitive rhinitis
					FAM107B	hypersensitive rhinitis
					TRPM6	hypersensitive rhinitis
					RASD2	hypersensitive rhinitis
					ATP12A	hypersensitive rhinitis
					LOC55565	hypersensitive rhinitis
					PIAS2	hypersensitive rhinitis
					SLC7A1	hypersensitive rhinitis
					DIP	hypersensitive rhinitis
					MEF2A	hypersensitive rhinitis
					FGF20	hypersensitive rhinitis
					C1orf178	hypersensitive rhinitis
					RABAC1	hypersensitive rhinitis
					ARFRP1	hypersensitive rhinitis
					RBAK	hypersensitive rhinitis
					DERA	hypersensitive rhinitis
					ST3GAL6	hypersensitive rhinitis
					NCOA1	hypersensitive rhinitis
					TIGD5	hypersensitive rhinitis
					DNM2	hypersensitive rhinitis
					HDC	hypersensitive rhinitis
					LANCL2	hypersensitive rhinitis
					CKMT2	hypersensitive rhinitis
					SLC27A1	hypersensitive rhinitis
					HNRPK	hypersensitive rhinitis
					WDR51B	hypersensitive rhinitis
					DHRS1	hypersensitive rhinitis
					C8orf55	hypersensitive rhinitis
					IQSEC3	hypersensitive rhinitis
					GLRX5	hypersensitive rhinitis
					NEBL	hypersensitive rhinitis
					PCP2	hypersensitive rhinitis
					C5orf37	hypersensitive rhinitis
					DLST	hypersensitive rhinitis
					CYB561D2	hypersensitive rhinitis
					GPNMB	hypersensitive rhinitis
					DENND2D	hypersensitive rhinitis
					RNF152	hypersensitive rhinitis
					LOC91137	hypersensitive rhinitis
					OTX1	hypersensitive rhinitis
					UBE2G1	hypersensitive rhinitis
					RRAS	hypersensitive rhinitis
					STXBP5	hypersensitive rhinitis
					FOXJ2	hypersensitive rhinitis
					LOC153222	hypersensitive rhinitis
					PCDH9	hypersensitive rhinitis
					MFSD4	hypersensitive rhinitis
					TTC15	hypersensitive rhinitis
					C18orf8	hypersensitive rhinitis
					FAM14A	hypersensitive rhinitis
					WDR77	hypersensitive rhinitis
					AKR1C3	hypersensitive rhinitis
					FLJ31413	hypersensitive rhinitis
					FAM69A	hypersensitive rhinitis
					MX1	hypersensitive rhinitis
					PDK3	hypersensitive rhinitis
					FLJ38482	hypersensitive rhinitis
					LOC653803	hypersensitive rhinitis
					C14orf138	hypersensitive rhinitis
					ARL4C	hypersensitive rhinitis
					GPATC2	hypersensitive rhinitis
					RBM15	hypersensitive rhinitis
					NUDT3	hypersensitive rhinitis
					PRPSAP1	hypersensitive rhinitis
					RNASEH1	hypersensitive rhinitis
					COPS5	hypersensitive rhinitis
					SLC35B3	hypersensitive rhinitis
					DDX46	hypersensitive rhinitis
					LOC389286	hypersensitive rhinitis
					CAMK1	hypersensitive rhinitis
					FLJ22349	hypersensitive rhinitis
					PCNP	hypersensitive rhinitis
					GLCCI1	hypersensitive rhinitis
					CCL26	hypersensitive rhinitis
					ZKSCAN1	hypersensitive rhinitis
					CHRNA2	hypersensitive rhinitis
					CFH	hypersensitive rhinitis
					CPEB4	hypersensitive rhinitis
					CNTNAP2	hypersensitive rhinitis
					MRPS6	hypersensitive rhinitis
					TSPAN1	hypersensitive rhinitis
					LOC401019	hypersensitive rhinitis
					KPNB1	hypersensitive rhinitis
					GPR56	hypersensitive rhinitis
					SLITL2	hypersensitive rhinitis
					FLJ14213	hypersensitive rhinitis
					WDR4	hypersensitive rhinitis
					SPIRE1	hypersensitive rhinitis
					GNS	hypersensitive rhinitis
					FAM91A1	hypersensitive rhinitis
					TIMM17B	hypersensitive rhinitis
					MT1E	hypersensitive rhinitis
					PSD3	hypersensitive rhinitis
					RNF6	hypersensitive rhinitis
					RAB11FIP2	hypersensitive rhinitis
					CD69	hypersensitive rhinitis
					GUCY1B3	hypersensitive rhinitis
					CSDE1	hypersensitive rhinitis
					C1orf181	hypersensitive rhinitis
					ESCO1	hypersensitive rhinitis
					OPA1	hypersensitive rhinitis
					TRIM38	hypersensitive rhinitis
					CPNE3	hypersensitive rhinitis
					GCNT3	hypersensitive rhinitis
					UNQ473	hypersensitive rhinitis
					UPB1	hypersensitive rhinitis
					ALKBH2	hypersensitive rhinitis
					RPP21	hypersensitive rhinitis
					ISOC2	hypersensitive rhinitis
					WWC1	hypersensitive rhinitis
					EIF4ENIF1	hypersensitive rhinitis
					ZNF207	hypersensitive rhinitis
					PRKRIP1	hypersensitive rhinitis
					TFF3	hypersensitive rhinitis
					C6orf129	hypersensitive rhinitis
					RPS24	hypersensitive rhinitis
					SLC35F2	hypersensitive rhinitis
					RPS3A	hypersensitive rhinitis
					CALCOCO2	hypersensitive rhinitis
					C1RL	hypersensitive rhinitis
					FAM98A	hypersensitive rhinitis
					ANP32B	hypersensitive rhinitis
					AGGF1	hypersensitive rhinitis
					SUMO3	hypersensitive rhinitis
					SERPINB6	hypersensitive rhinitis
					KIAA0157	hypersensitive rhinitis
					H2AFJ	hypersensitive rhinitis
					KIAA1961	hypersensitive rhinitis
					TA-PP2C	hypersensitive rhinitis
					ALDH2	hypersensitive rhinitis
					DCTN3	hypersensitive rhinitis
					ACTR8	hypersensitive rhinitis
					TNNT3	hypersensitive rhinitis
					CCNT1	hypersensitive rhinitis
					HBP1	hypersensitive rhinitis
					C20orf27	hypersensitive rhinitis
					ST6GALNAC4	hypersensitive rhinitis
					SLC7A4	hypersensitive rhinitis
					SCOTIN	hypersensitive rhinitis
					HYPE	hypersensitive rhinitis
					LOC389429	hypersensitive rhinitis
					ZNF444	hypersensitive rhinitis
					FLJ22386	hypersensitive rhinitis
					RECQL4	hypersensitive rhinitis
					MPI	hypersensitive rhinitis
					C15orf24	hypersensitive rhinitis
					GRSF1	hypersensitive rhinitis
					TRIAD3	hypersensitive rhinitis
					SFRS10	hypersensitive rhinitis
					IXL	hypersensitive rhinitis
					NOL7	hypersensitive rhinitis
					PHYH	hypersensitive rhinitis
					VEGFC	hypersensitive rhinitis
					COX10	hypersensitive rhinitis
					CLCN6	hypersensitive rhinitis
					RPL23A	hypersensitive rhinitis
					L3MBTL3	hypersensitive rhinitis
					BAT2	hypersensitive rhinitis
					TBC1D9B	hypersensitive rhinitis
					SFRS7	hypersensitive rhinitis
					CXorf38	hypersensitive rhinitis
					MGC39662	hypersensitive rhinitis
					UCHL5	hypersensitive rhinitis
					FAM3D	hypersensitive rhinitis
					HCST	hypersensitive rhinitis
					CD52	hypersensitive rhinitis
					STAG1	hypersensitive rhinitis
					PANX2	hypersensitive rhinitis
					MGC33530	hypersensitive rhinitis
					AMOT	hypersensitive rhinitis
					MIB2	hypersensitive rhinitis
					KIAA1324L	hypersensitive rhinitis
					LOC388955	hypersensitive rhinitis
					DNAJC10	hypersensitive rhinitis
					LBX2	hypersensitive rhinitis
					FBLN1	hypersensitive rhinitis
					RNF38	hypersensitive rhinitis
					UTP11L	hypersensitive rhinitis
					C20orf58	hypersensitive rhinitis
					ITGA2	hypersensitive rhinitis
					PELI2	hypersensitive rhinitis
					SELM	hypersensitive rhinitis
					NTAN1	hypersensitive rhinitis
					RGS6	hypersensitive rhinitis
					CNNM2	hypersensitive rhinitis
					CYP2R1	hypersensitive rhinitis
					TGFBRAP1	hypersensitive rhinitis
					VPS33A	hypersensitive rhinitis
					ZFP91	hypersensitive rhinitis
					HP1BP3	hypersensitive rhinitis
					SNX27	hypersensitive rhinitis
					LAMB2	hypersensitive rhinitis
					NEK4	hypersensitive rhinitis
					MAPRE2	hypersensitive rhinitis
					CUTC	hypersensitive rhinitis
					C3orf31	hypersensitive rhinitis
					OSBPL5	hypersensitive rhinitis
					TRIM54	hypersensitive rhinitis
					RASSF3	hypersensitive rhinitis
					TBC1D23	hypersensitive rhinitis
					KIAA1797	hypersensitive rhinitis
					OVOL2	hypersensitive rhinitis
					LOC647649	hypersensitive rhinitis
					ACOX2	hypersensitive rhinitis
					SAP130	hypersensitive rhinitis
					VPS26A	hypersensitive rhinitis
					FLJ43855	hypersensitive rhinitis
					NUP205	hypersensitive rhinitis
					EEA1	hypersensitive rhinitis
					C1orf21	hypersensitive rhinitis
					KIAA0152	hypersensitive rhinitis
					PTPN11	hypersensitive rhinitis
					CRYBA2	hypersensitive rhinitis
					BDP1	hypersensitive rhinitis
					C1orf106	hypersensitive rhinitis
					DNAJB9	hypersensitive rhinitis
					PSAP	hypersensitive rhinitis
					CDR2L	hypersensitive rhinitis
					SLC26A9	hypersensitive rhinitis
					RPS26L	hypersensitive rhinitis
					ELOVL5	hypersensitive rhinitis
					PLB1	hypersensitive rhinitis
					IFITM4P	hypersensitive rhinitis
					NUDCD3	hypersensitive rhinitis
					SERPINE2	hypersensitive rhinitis
					ID3	hypersensitive rhinitis
					HLA-DRB4	hypersensitive rhinitis
					SAMD3	hypersensitive rhinitis
					DDX19B	hypersensitive rhinitis
					MPP7	hypersensitive rhinitis
					EXOSC2	hypersensitive rhinitis
					SIAH2	hypersensitive rhinitis
					TMEM55A	hypersensitive rhinitis
					LOC130074	hypersensitive rhinitis
					LOC285498	hypersensitive rhinitis
					ACSS1	hypersensitive rhinitis
					TMEM87A	hypersensitive rhinitis
					CCT3	hypersensitive rhinitis
					SERPINF1	hypersensitive rhinitis
					GHRL	hypersensitive rhinitis
					C8orf33	hypersensitive rhinitis
					SBF2	hypersensitive rhinitis
					CCBP2	hypersensitive rhinitis
					CHST7	hypersensitive rhinitis
					KIAA1600	hypersensitive rhinitis
					TSPAN15	hypersensitive rhinitis
					ZNF403	hypersensitive rhinitis
					C12orf5	hypersensitive rhinitis
					SQSTM1	hypersensitive rhinitis
					SEC24D	hypersensitive rhinitis
					RWDD1	hypersensitive rhinitis
					DEFB122	hypersensitive rhinitis
					LOC653328	hypersensitive rhinitis
					OVGP1	hypersensitive rhinitis
					LHX5	hypersensitive rhinitis
					ESRRG	hypersensitive rhinitis
					ALKBH8	hypersensitive rhinitis
					PEX7	hypersensitive rhinitis
					NR2F1	hypersensitive rhinitis
					TUBGCP3	hypersensitive rhinitis
					SCNM1	hypersensitive rhinitis
					HSPA14	hypersensitive rhinitis
					CCL19	hypersensitive rhinitis
					ZNF326	hypersensitive rhinitis
					CASP8	hypersensitive rhinitis
					PCOLCE2	hypersensitive rhinitis
					NY-REN-7	hypersensitive rhinitis
					TBC1D19	hypersensitive rhinitis
					SYBL1	hypersensitive rhinitis
					COL11A1	hypersensitive rhinitis
					CD40	hypersensitive rhinitis
					LAMB1	hypersensitive rhinitis
					TMOD3	hypersensitive rhinitis
					PLXNB1	hypersensitive rhinitis
					SERPINB7	hypersensitive rhinitis
					STOML1	hypersensitive rhinitis
					CLDN1	hypersensitive rhinitis
					INPP4A	hypersensitive rhinitis
					NLGN1	hypersensitive rhinitis
					TUBG2	hypersensitive rhinitis
					UBL5	hypersensitive rhinitis
					ATXN10	hypersensitive rhinitis
					ZMAT1	hypersensitive rhinitis
					UNKL	hypersensitive rhinitis
					NBL1	hypersensitive rhinitis
					MGC35402	hypersensitive rhinitis
					SNRK	hypersensitive rhinitis
					C14orf28	hypersensitive rhinitis
					ZNF543	hypersensitive rhinitis
					MAGEE1	hypersensitive rhinitis
					PCDH11X	hypersensitive rhinitis
					BCL2L13	hypersensitive rhinitis
					ZNF435	hypersensitive rhinitis
					FLJ20699	hypersensitive rhinitis
					C9orf111	hypersensitive rhinitis
					TMEM39A	hypersensitive rhinitis
					PLEKHF1	hypersensitive rhinitis
					LSM14A	hypersensitive rhinitis
					WASL	hypersensitive rhinitis
					TADA3L	hypersensitive rhinitis
					NT5DC2	hypersensitive rhinitis
					SLC19A2	hypersensitive rhinitis
					NUP107	hypersensitive rhinitis
					FAM62A	hypersensitive rhinitis
					CTSC	hypersensitive rhinitis
					TMEM46	hypersensitive rhinitis
					SLC6A2	hypersensitive rhinitis
					TRAP1	hypersensitive rhinitis
					DNAJC8	hypersensitive rhinitis
					ASF1A	hypersensitive rhinitis
					NICN1	hypersensitive rhinitis
					PGM3	hypersensitive rhinitis
					SLC25A5	hypersensitive rhinitis
					WDR6	hypersensitive rhinitis
					C1orf57	hypersensitive rhinitis
					MYL6	hypersensitive rhinitis
					UBE2W	hypersensitive rhinitis
					PHF22	hypersensitive rhinitis
					NIBP	hypersensitive rhinitis
					C12orf41	hypersensitive rhinitis
					NSMAF	hypersensitive rhinitis
					PCDHGB3	hypersensitive rhinitis
					NEDD4L	hypersensitive rhinitis
					BHLHB3	hypersensitive rhinitis
					ASXL2	hypersensitive rhinitis
					SDAD1	hypersensitive rhinitis
					PANK2	hypersensitive rhinitis
					CYP4X1	hypersensitive rhinitis
					C20orf107	hypersensitive rhinitis
					A1BG	hypersensitive rhinitis
					LAMC1	hypersensitive rhinitis
					SNX6	hypersensitive rhinitis
					C12orf44	hypersensitive rhinitis
					CRKL	hypersensitive rhinitis
					TMEM16A	hypersensitive rhinitis
					ID1	hypersensitive rhinitis
					GRAP	hypersensitive rhinitis
					FLJ12118	hypersensitive rhinitis
					OBFC1	hypersensitive rhinitis
					C1orf100	hypersensitive rhinitis
					FBXO24	hypersensitive rhinitis
					ALDH4A1	hypersensitive rhinitis
					HBXIP	hypersensitive rhinitis
					CD99L2	hypersensitive rhinitis
					REPS1	hypersensitive rhinitis
					LASS6	hypersensitive rhinitis
					CBLL1	hypersensitive rhinitis
					SNIP1	hypersensitive rhinitis
					ATP8B1	hypersensitive rhinitis
					LOC440354	hypersensitive rhinitis
					TFCP2L1	hypersensitive rhinitis
					MKRN1	hypersensitive rhinitis
					MPPE1	hypersensitive rhinitis
					MGC52498	hypersensitive rhinitis
					FABP6	hypersensitive rhinitis
					PLEKHA7	hypersensitive rhinitis
					ERV3	hypersensitive rhinitis
					ZNF124	hypersensitive rhinitis
					MCTS1	hypersensitive rhinitis
					SLITRK3	hypersensitive rhinitis
					ZSWIM4	hypersensitive rhinitis
					HIST1H1C	hypersensitive rhinitis
					BAGE	hypersensitive rhinitis
					HIST1H2AJ	hypersensitive rhinitis
					PHYHD1	hypersensitive rhinitis
					ARHGEF11	hypersensitive rhinitis
					DKFZp686K16132	hypersensitive rhinitis
					AVPI1	hypersensitive rhinitis
					FLJ40504	hypersensitive rhinitis
					ZNF649	hypersensitive rhinitis
					TUBB4Q	hypersensitive rhinitis
					PCNXL2	hypersensitive rhinitis
					MPHOSPH10	hypersensitive rhinitis
					LRRTM4	hypersensitive rhinitis
					NT5C2	hypersensitive rhinitis
					GRM2	hypersensitive rhinitis
					LOC402057	hypersensitive rhinitis
					POLR2J	hypersensitive rhinitis
					FLJ36748	hypersensitive rhinitis
					FAM47C	hypersensitive rhinitis
					OXR1	hypersensitive rhinitis
					HOXC8	hypersensitive rhinitis
					TYRO3	hypersensitive rhinitis
					ENPP3	hypersensitive rhinitis
					FBXL22	hypersensitive rhinitis
					ZNF364	hypersensitive rhinitis
					CCL28	hypersensitive rhinitis
					RANGAP1	hypersensitive rhinitis
					GAS6	hypersensitive rhinitis
					ZNF300	hypersensitive rhinitis
					HPS3	hypersensitive rhinitis
					C9orf95	hypersensitive rhinitis
					KIF13A	hypersensitive rhinitis
					CHST6	hypersensitive rhinitis
					MRPS17	hypersensitive rhinitis
					DUOX2	hypersensitive rhinitis
					FLJ22471	hypersensitive rhinitis
					GUCA1B	hypersensitive rhinitis
					MT1M	hypersensitive rhinitis
					NFATC2IP	hypersensitive rhinitis
					C9orf132	hypersensitive rhinitis
					USP15	hypersensitive rhinitis
					PCDHB13	hypersensitive rhinitis
					PGBD5	hypersensitive rhinitis
					PDIA4	hypersensitive rhinitis
					FLJ36070	hypersensitive rhinitis
					RINT-1	hypersensitive rhinitis
					TSTA3	hypersensitive rhinitis
					ZNF277	hypersensitive rhinitis
					SIKE	hypersensitive rhinitis
					NAG6	hypersensitive rhinitis
					SERF2	hypersensitive rhinitis
					GTF2E2	hypersensitive rhinitis
					C19orf37	hypersensitive rhinitis
					SF3B1	hypersensitive rhinitis
					FOXO1A	hypersensitive rhinitis
					RBM12B	hypersensitive rhinitis
					RHOC	hypersensitive rhinitis
					SRXN1	hypersensitive rhinitis
					CCDC25	hypersensitive rhinitis
					LOC196463	hypersensitive rhinitis
					ATP2C1	hypersensitive rhinitis
					NOS3	hypersensitive rhinitis
					FLJ36445	hypersensitive rhinitis
					NCOR2	hypersensitive rhinitis
					MARVELD2	hypersensitive rhinitis
					MTPN	hypersensitive rhinitis
					MFSD1	hypersensitive rhinitis
					PSMD9	hypersensitive rhinitis
					ZNF350	hypersensitive rhinitis
					MICALCL	hypersensitive rhinitis
					STARD5	hypersensitive rhinitis
					ELK1	hypersensitive rhinitis
					ZNF808	hypersensitive rhinitis
					ARHGEF3	hypersensitive rhinitis
					LOC402682	hypersensitive rhinitis
					HSD17B6	hypersensitive rhinitis
					ADD1	hypersensitive rhinitis
					MGC18079	hypersensitive rhinitis
					PEX5	hypersensitive rhinitis
					KRTAP13-1	hypersensitive rhinitis
					HDAC10	hypersensitive rhinitis
					CDYL	hypersensitive rhinitis
					HDAC3	hypersensitive rhinitis
					RIN1	hypersensitive rhinitis
					PTS	hypersensitive rhinitis
					EIF4A2	hypersensitive rhinitis
					GUSB	hypersensitive rhinitis
					PURB	hypersensitive rhinitis
					CSTF2	hypersensitive rhinitis
					FOXA1	hypersensitive rhinitis
					VSIG2	hypersensitive rhinitis
					LHX4	hypersensitive rhinitis
					MGC11332	hypersensitive rhinitis
					RPL37A	hypersensitive rhinitis
					ZNF275	hypersensitive rhinitis
					CACNG8	hypersensitive rhinitis
					ARIH2	hypersensitive rhinitis
					UBXD8	hypersensitive rhinitis
					TAF10	hypersensitive rhinitis
					CDC2L5	hypersensitive rhinitis
					ANGPTL6	hypersensitive rhinitis
					TUBB8	hypersensitive rhinitis
					TARS	hypersensitive rhinitis
					ZNF524	hypersensitive rhinitis
					CBLB	hypersensitive rhinitis
					UBB	hypersensitive rhinitis
					LARP1	hypersensitive rhinitis
					UBXD4	hypersensitive rhinitis
					SRFBP1	hypersensitive rhinitis
					LOC643516	hypersensitive rhinitis
					C2orf30	hypersensitive rhinitis
					SPAG4L	hypersensitive rhinitis
					FAH	hypersensitive rhinitis
					LOC134997	hypersensitive rhinitis
					MSX1	hypersensitive rhinitis
					C4orf34	hypersensitive rhinitis
					ITCH	hypersensitive rhinitis
					KIR3DL1	hypersensitive rhinitis
					HIST2H2BE	hypersensitive rhinitis
					MYBPH	hypersensitive rhinitis
					RTP2	hypersensitive rhinitis
					TACR3	hypersensitive rhinitis
					DUOX1	hypersensitive rhinitis
					MGC18216	hypersensitive rhinitis
					PEX19	hypersensitive rhinitis
					LOC340602	hypersensitive rhinitis
					PNCK	hypersensitive rhinitis
					PF4V1	hypersensitive rhinitis
					ATP1B4	hypersensitive rhinitis
					BLVRB	hypersensitive rhinitis
					ANKRD25	hypersensitive rhinitis
					PAQR8	hypersensitive rhinitis
					PTPRM	hypersensitive rhinitis
					MGC2654	hypersensitive rhinitis
					KREMEN1	hypersensitive rhinitis
					RNF180	hypersensitive rhinitis
					FOXC1	hypersensitive rhinitis
					ABCA1	hypersensitive rhinitis
					CXorf12	hypersensitive rhinitis
					DUS4L	hypersensitive rhinitis
					CYSLTR2	hypersensitive rhinitis
					OR4K14	hypersensitive rhinitis
					CABLES2	hypersensitive rhinitis
					ZNF342	hypersensitive rhinitis
					RALA	hypersensitive rhinitis
					ANG	hypersensitive rhinitis
					CD164L2	hypersensitive rhinitis
					C1orf51	hypersensitive rhinitis
					FLJ25476	hypersensitive rhinitis
					PSMD4	hypersensitive rhinitis
					ATP6V1A	hypersensitive rhinitis
					SYTL1	hypersensitive rhinitis
					SDHB	hypersensitive rhinitis
					CTCF	hypersensitive rhinitis
					SFT2D1	hypersensitive rhinitis
					BSDC1	hypersensitive rhinitis
					ARMCX6	hypersensitive rhinitis
					XDH	hypersensitive rhinitis
					POU3F1	hypersensitive rhinitis
					STAMBPL1	hypersensitive rhinitis
					TBC1D7	hypersensitive rhinitis
					ZCSL3	hypersensitive rhinitis
					SAMD7	hypersensitive rhinitis
					KIF7	hypersensitive rhinitis
					KCMF1	hypersensitive rhinitis
					DBF4	hypersensitive rhinitis
					SPATA13	hypersensitive rhinitis
					CKMT1B	hypersensitive rhinitis
					AKR1C2	hypersensitive rhinitis
					GOLT1A	hypersensitive rhinitis
					NSMCE1	hypersensitive rhinitis
					ZNF230	hypersensitive rhinitis
					EDF1	hypersensitive rhinitis
					IGBP1	hypersensitive rhinitis
					RPS6KA2	hypersensitive rhinitis
					C1orf163	hypersensitive rhinitis
					MTMR9	hypersensitive rhinitis
					MGC3121	hypersensitive rhinitis
					RIOK3	hypersensitive rhinitis
					PPEF1	hypersensitive rhinitis
					MIZF	hypersensitive rhinitis
					EPAS1	hypersensitive rhinitis
					C20orf3	hypersensitive rhinitis
					PARP2	hypersensitive rhinitis
					ZNF160	hypersensitive rhinitis
					ZNF211	hypersensitive rhinitis
					CLPX	hypersensitive rhinitis
					ZCCHC11	hypersensitive rhinitis
					PEPD	hypersensitive rhinitis
					D15Wsu75e	hypersensitive rhinitis
					ARMC5	hypersensitive rhinitis
					FLJ39061	hypersensitive rhinitis
					KTN1	hypersensitive rhinitis
					MGC16824	hypersensitive rhinitis
					S100A7L1	hypersensitive rhinitis
					CMTM4	hypersensitive rhinitis
					TGFBR2	hypersensitive rhinitis
					C1orf84	hypersensitive rhinitis
					BAGE5	hypersensitive rhinitis
					C20orf19	hypersensitive rhinitis
					ZNF77	hypersensitive rhinitis
					C6orf191	hypersensitive rhinitis
					RAP80	hypersensitive rhinitis
					TAOK1	hypersensitive rhinitis
					ZYG11B	hypersensitive rhinitis
					UAP1	hypersensitive rhinitis
					TIA1	hypersensitive rhinitis
					DNAJC9	hypersensitive rhinitis
					C9orf114	hypersensitive rhinitis
					ATP6V1D	hypersensitive rhinitis
					AKR1B10	hypersensitive rhinitis
					WISP1	hypersensitive rhinitis
					OTP	hypersensitive rhinitis
					RNF166	hypersensitive rhinitis
					FHL2	hypersensitive rhinitis
					ALDH16A1	hypersensitive rhinitis
					POMT1	hypersensitive rhinitis
					FASTK	hypersensitive rhinitis
					USP42	hypersensitive rhinitis
					MGC72080	hypersensitive rhinitis
					EIF4G3	hypersensitive rhinitis
					FLJ35695	hypersensitive rhinitis
					SH3MD2	hypersensitive rhinitis
					INA	hypersensitive rhinitis
					SFRS8	hypersensitive rhinitis
					MAPKAPK2	hypersensitive rhinitis
					ZNF225	hypersensitive rhinitis
					FAM122B	hypersensitive rhinitis
					LCK	hypersensitive rhinitis
					SGPP2	hypersensitive rhinitis
					UNQ846	hypersensitive rhinitis
					ZNRF4	hypersensitive rhinitis
					SEC11L1	hypersensitive rhinitis
					CRSP7	hypersensitive rhinitis
					MYO1B	hypersensitive rhinitis
					ZNF641	hypersensitive rhinitis
					SNTA1	hypersensitive rhinitis
					C9orf23	hypersensitive rhinitis
					MEIS3P1	hypersensitive rhinitis
					SLC16A3	hypersensitive rhinitis
					ATP6AP1	hypersensitive rhinitis
					ALDH3A1	hypersensitive rhinitis
					KLK5	hypersensitive rhinitis
					C2orf26	hypersensitive rhinitis
					LAMP1	hypersensitive rhinitis
					DZIP1	hypersensitive rhinitis
					ASB13	hypersensitive rhinitis
					LANCL1	hypersensitive rhinitis
					SUB1	hypersensitive rhinitis
					IFNA4	hypersensitive rhinitis
					CREBBP	hypersensitive rhinitis
					LMBR1	hypersensitive rhinitis
					CCNH	hypersensitive rhinitis
					LOC388610	hypersensitive rhinitis
					KCTD11	hypersensitive rhinitis
					C1orf149	hypersensitive rhinitis
					GZMB	hypersensitive rhinitis
					LOC149643	hypersensitive rhinitis
					SDCCAG33	hypersensitive rhinitis
					PTPN20A	hypersensitive rhinitis
					GPHB5	hypersensitive rhinitis
					LOC653723	hypersensitive rhinitis
					PLEKHB1	hypersensitive rhinitis
					FLJ40288	hypersensitive rhinitis
					MRPL13	hypersensitive rhinitis
					GATAD2B	hypersensitive rhinitis
					MT	hypersensitive rhinitis
					G10	hypersensitive rhinitis
					KIAA0100	hypersensitive rhinitis
					B3GTL	hypersensitive rhinitis
					MUC2	hypersensitive rhinitis
					RYBP	hypersensitive rhinitis
					OR8K1	hypersensitive rhinitis
					PRKCDBP	hypersensitive rhinitis
					GSDMDC1	hypersensitive rhinitis
					C10orf30	hypersensitive rhinitis
					NISCH	hypersensitive rhinitis
					RUTBC3	hypersensitive rhinitis
					SDF2L1	hypersensitive rhinitis
					TSPAN9	hypersensitive rhinitis
					GNG4	hypersensitive rhinitis
					WNT3	hypersensitive rhinitis
					PDHA1	hypersensitive rhinitis
					OTUD5	hypersensitive rhinitis
					DKFZp779B1540	hypersensitive rhinitis
					FES	hypersensitive rhinitis
					MAFB	hypersensitive rhinitis
					FLJ10213	hypersensitive rhinitis
					SCNN1G	hypersensitive rhinitis
					FLJ32658	hypersensitive rhinitis
					CEP72	hypersensitive rhinitis
					FRMD6	hypersensitive rhinitis
					MTE	hypersensitive rhinitis
					CHMP4A	hypersensitive rhinitis
					ZBTB5	hypersensitive rhinitis
					TAS2R43	hypersensitive rhinitis
					SPAG1	hypersensitive rhinitis
					C20orf114	hypersensitive rhinitis
					PLSCR4	hypersensitive rhinitis
					LIPL1	hypersensitive rhinitis
					PTPN20B	hypersensitive rhinitis
					GFM1	hypersensitive rhinitis
					POLM	hypersensitive rhinitis
					TMPRSS3	hypersensitive rhinitis
					GM632	hypersensitive rhinitis
					TUBGCP2	hypersensitive rhinitis
					PNKP	hypersensitive rhinitis
					DQX1	hypersensitive rhinitis
					RPL23	hypersensitive rhinitis
					YTHDC1	hypersensitive rhinitis
					TOR3A	hypersensitive rhinitis
					CXorf26	hypersensitive rhinitis
					LOC128439	hypersensitive rhinitis
					VPS36	hypersensitive rhinitis
					FARP2	hypersensitive rhinitis
					MAPK9	hypersensitive rhinitis
					TSSC1	hypersensitive rhinitis
					MGC33584	hypersensitive rhinitis
					SLC2A4RG	hypersensitive rhinitis
					ALPL	hypersensitive rhinitis
					MATN2	hypersensitive rhinitis
					C10orf137	hypersensitive rhinitis
					C9orf61	hypersensitive rhinitis
					PUS7	hypersensitive rhinitis
					GPR173	hypersensitive rhinitis
					MAP4K4	hypersensitive rhinitis
					KIAA0196	hypersensitive rhinitis
					SMAD6	hypersensitive rhinitis
					E4F1	hypersensitive rhinitis
					POGZ	hypersensitive rhinitis
					MRPL53	hypersensitive rhinitis
					ARPC3	hypersensitive rhinitis
					FLJ20254	hypersensitive rhinitis
					GFPT2	hypersensitive rhinitis
					PHYH2	hypersensitive rhinitis
					OR5H6	hypersensitive rhinitis
					OR52W1	hypersensitive rhinitis
					SART2	hypersensitive rhinitis
					PITPNM1	hypersensitive rhinitis
					VAPA	hypersensitive rhinitis
					KCNMB3	hypersensitive rhinitis
					THRAP4	hypersensitive rhinitis
					NAT9	hypersensitive rhinitis
					DAP	hypersensitive rhinitis
					DNER	hypersensitive rhinitis
					PRELP	hypersensitive rhinitis
					DDR1	hypersensitive rhinitis
					MTUS1	hypersensitive rhinitis
					EP300	hypersensitive rhinitis
					ACP2	hypersensitive rhinitis
					CTSK	hypersensitive rhinitis
					C2orf21	hypersensitive rhinitis
					KIAA0980	hypersensitive rhinitis
					FKBP9L	hypersensitive rhinitis
					MED25	hypersensitive rhinitis
					GPR35	hypersensitive rhinitis
					NPC1	hypersensitive rhinitis
					EXOSC6	hypersensitive rhinitis
					LOC283130	hypersensitive rhinitis
					LOC653314	hypersensitive rhinitis
					ADAMTS16	hypersensitive rhinitis
					CBL	hypersensitive rhinitis
					UBE2L3	hypersensitive rhinitis
					C16orf28	hypersensitive rhinitis
					RGS1	hypersensitive rhinitis
					TPARL	hypersensitive rhinitis
					ZNF609	hypersensitive rhinitis
					DGCR13	hypersensitive rhinitis
					SSPN	hypersensitive rhinitis
					BANK1	hypersensitive rhinitis
					MAGI3	hypersensitive rhinitis
					DVL1	hypersensitive rhinitis
					CYP26B1	hypersensitive rhinitis
					RPS28	hypersensitive rhinitis
					KIAA1522	hypersensitive rhinitis
					TMCO6	hypersensitive rhinitis
					ACPL2	hypersensitive rhinitis
					TM4SF4	hypersensitive rhinitis
					OR4D11	hypersensitive rhinitis
					SAE1	hypersensitive rhinitis
					KIF13B	hypersensitive rhinitis
					ID2	hypersensitive rhinitis
					LOC285636	hypersensitive rhinitis
					LMO6	hypersensitive rhinitis
					CYHR1	hypersensitive rhinitis
					GFPT1	hypersensitive rhinitis
					FLJ25143	hypersensitive rhinitis
					VHL	hypersensitive rhinitis
					HELT	hypersensitive rhinitis
					PHF3	hypersensitive rhinitis
					HSDL2	hypersensitive rhinitis
					DDEF1	hypersensitive rhinitis
					AP2A2	hypersensitive rhinitis
					PPM1J	hypersensitive rhinitis
					CCDC104	hypersensitive rhinitis
					HERC4	hypersensitive rhinitis
					HFE2	hypersensitive rhinitis
					BRD4	hypersensitive rhinitis
					ZSCAN2	hypersensitive rhinitis
					FLJ14668	hypersensitive rhinitis
					KIAA0776	hypersensitive rhinitis
					WIPF3	hypersensitive rhinitis
					AXIN2	hypersensitive rhinitis
					CPA3	hypersensitive rhinitis
					HNRPUL1	hypersensitive rhinitis
					SND1	hypersensitive rhinitis
					LOC285074	hypersensitive rhinitis
					TOMM20	hypersensitive rhinitis
					C1orf112	hypersensitive rhinitis
					SLC2A8	hypersensitive rhinitis
					E2F4	hypersensitive rhinitis
					CC2D1A	hypersensitive rhinitis
					HAK	hypersensitive rhinitis
					MUM1L1	hypersensitive rhinitis
					EDG4	hypersensitive rhinitis
					CDC42EP5	hypersensitive rhinitis
					MDAC1	hypersensitive rhinitis
					LOC643298	hypersensitive rhinitis
					OR5B2	hypersensitive rhinitis
					XPO4	hypersensitive rhinitis
					DEDD2	hypersensitive rhinitis
					WDR27	hypersensitive rhinitis
					ALDH1L1	hypersensitive rhinitis
					CETN3	hypersensitive rhinitis
					RPL7A	hypersensitive rhinitis
					TMEM53	hypersensitive rhinitis
					SNRPD2	hypersensitive rhinitis
					H2AFY2	hypersensitive rhinitis
					PKP4	hypersensitive rhinitis
					ZNF718	hypersensitive rhinitis
					ARHGAP19	hypersensitive rhinitis
					PLEKHJ1	hypersensitive rhinitis
					TSPAN7	hypersensitive rhinitis
					LRRC16	hypersensitive rhinitis
					IPO9	hypersensitive rhinitis
					EGFL6	hypersensitive rhinitis
					EMG1	hypersensitive rhinitis
					PIGO	hypersensitive rhinitis
					CACNG6	hypersensitive rhinitis
					ALG9	hypersensitive rhinitis
					YWHAE	hypersensitive rhinitis
					GJA10	hypersensitive rhinitis
					LOC342897	hypersensitive rhinitis
					CABP4	hypersensitive rhinitis
					PRKRIR	hypersensitive rhinitis
					THOC5	hypersensitive rhinitis
					MSLN	hypersensitive rhinitis
					STX8	hypersensitive rhinitis
					ADPN	hypersensitive rhinitis
					CKLFSF4	hypersensitive rhinitis
					MGC44505	hypersensitive rhinitis
					OR4C12	hypersensitive rhinitis
					KIR3DL3	hypersensitive rhinitis
					QRSL1	hypersensitive rhinitis
					TFR2	hypersensitive rhinitis
					PSMC5	hypersensitive rhinitis
					ATP5B	hypersensitive rhinitis
					TAGLN2	hypersensitive rhinitis
					DDX18	hypersensitive rhinitis
					ALK	hypersensitive rhinitis
					SERPINF2	hypersensitive rhinitis
					LRRC20	hypersensitive rhinitis
					LNX1	hypersensitive rhinitis
					DUSP22	hypersensitive rhinitis
					RP9	hypersensitive rhinitis
					BPY2B	hypersensitive rhinitis
					TMEM48	hypersensitive rhinitis
					INCA1	hypersensitive rhinitis
					RUSC1	hypersensitive rhinitis
					HPS1	hypersensitive rhinitis
					LAX1	hypersensitive rhinitis
					NR3C2	hypersensitive rhinitis
					FBXW4	hypersensitive rhinitis
					CRHR1	hypersensitive rhinitis
					TRPV6	hypersensitive rhinitis
					C12orf62	hypersensitive rhinitis
					PRRG1	hypersensitive rhinitis
					PPIL3	hypersensitive rhinitis
					PDE1B	hypersensitive rhinitis
					FLJ32569	hypersensitive rhinitis
					C10orf116	hypersensitive rhinitis
					DNASE2	hypersensitive rhinitis
					RAP1A	hypersensitive rhinitis
					BAT4	hypersensitive rhinitis
					TMEM38A	hypersensitive rhinitis
					CDRT15P	hypersensitive rhinitis
					RNF13	hypersensitive rhinitis
					CACNA1F	hypersensitive rhinitis
					UNQ3045	hypersensitive rhinitis
					CDYL2	hypersensitive rhinitis
					eIF2A	hypersensitive rhinitis
					SPRED2	hypersensitive rhinitis
					LOC90639	hypersensitive rhinitis
					SETDB2	hypersensitive rhinitis
					SLC26A2	hypersensitive rhinitis
					RBM17	hypersensitive rhinitis
					DPF2	hypersensitive rhinitis
					OR8H1	hypersensitive rhinitis
					LRRC23	hypersensitive rhinitis
					H2BFS	hypersensitive rhinitis
					RBBP5	hypersensitive rhinitis
					MGST2	hypersensitive rhinitis
					KIAA1191	hypersensitive rhinitis
					GZMA	hypersensitive rhinitis
					CGA	hypersensitive rhinitis
					PRR11	hypersensitive rhinitis
					RCC2	hypersensitive rhinitis
					LOC441244	hypersensitive rhinitis
					WBP11	hypersensitive rhinitis
					CCND3	hypersensitive rhinitis
					CYP2A7	hypersensitive rhinitis
					STYXL1	hypersensitive rhinitis
					PTTG1IP	hypersensitive rhinitis
					DCUN1D2	hypersensitive rhinitis
					ADAMTS6	hypersensitive rhinitis
					F11	hypersensitive rhinitis
					RSBN1L	hypersensitive rhinitis
					SLC25A17	hypersensitive rhinitis
					DKFZP686E2158	hypersensitive rhinitis
					AP2B1	hypersensitive rhinitis
					RHBDL1	hypersensitive rhinitis
					GTF2H2	hypersensitive rhinitis
					TUBGCP6	hypersensitive rhinitis
					ZADH2	hypersensitive rhinitis
					ZNF586	hypersensitive rhinitis
					ANKRD50	hypersensitive rhinitis
					KLHL11	hypersensitive rhinitis
					FLJ11193	hypersensitive rhinitis
					LOC644168	hypersensitive rhinitis
					LOC283537	hypersensitive rhinitis
					FNDC3A	hypersensitive rhinitis
					LTK	hypersensitive rhinitis

## Sheet: GSE43523-exp
Name	GSM1064882	GSM1064883	GSM1064884	GSM1064885	GSM1064886	GSM1064887	GSM1064888	GSM1064889	GSM1064890	GSM1064891	GSM1064892	GSM1064893
EEF1A1	14.4197	14.4197	14.4197	14.4197	14.4197	14.4197	14.4197	14.4197	14.4197	14.4197	14.4197	14.4197
SLC35E2	4.044	4.06489	4.04305	4.04226	4.04637	4.04503	4.04602	4.04462	4.04908	4.04821	4.04346	4.04451
RPS28	9.43519	9.24354	10.1503	9.82724	8.93301	9.68258	10.6378	10.6193	10.3639	9.75633	9.67702	10.0731
IPO13	5.31921	4.6889	4.91633	4.24986	4.20723	4.58755	5.97143	4.40448	5.87234	5.85211	5.08332	5.3145
AFAP	4.04483	4.04375	4.04209	4.04167	4.04199	4.04307	4.04327	4.04252	4.04162	4.04521	4.0414	4.04489
GGTLA4	4.04609	4.05744	4.04586	4.04788	4.04883	4.04705	4.04686	4.04708	4.04807	4.04668	4.05034	4.04609
CDT1	5.08513	4.21391	4.18275	4.12732	4.08534	4.80014	4.07612	4.08232	4.09041	6.35099	4.16399	4.12879
TRPV1	4.04159	4.04244	4.04167	4.04189	4.04168	4.0414	4.0414	4.04167	4.04268	4.04167	4.04168	4.04168
LPP	9.5109	9.83763	9.77248	9.32371	9.97139	10.0667	9.31117	9.6524	9.53176	9.76283	9.58495	9.36879
CCNE2	4.0414	4.04153	4.04209	4.0415	4.04231	4.04191	4.04199	4.04159	4.04151	4.042	4.04189	4.04168
HNRPAB	11.5987	11.2068	11.3742	11.1903	11.3608	11.4727	10.8816	10.897	10.8017	11.5045	11.4627	11.1425
LOH12CR1	4.0652	4.06367	4.05235	4.05446	4.05497	4.05668	4.10214	4.04563	4.07651	4.05946	4.10211	4.05882
SNIP1	5.31921	5.63556	5.6591	5.46879	5.69971	4.99714	5.39666	5.0144	4.34839	5.06431	4.57145	5.64536
COL17A1	4.55607	4.75715	4.06158	4.14371	4.04901	4.05258	4.12641	4.7651	4.04978	4.04844	4.98164	4.04989
BCL6B	4.04198	4.0419	4.05334	4.04553	4.0415	4.04915	4.04327	4.0415	4.04378	4.0477	4.04772	4.04649
GRHL1	4.06158	4.0584	4.05524	4.05505	4.04576	4.05652	4.06986	4.06134	4.05306	4.05154	4.06272	4.05007
LOC644613	4.0422	4.04167	4.04149	4.04209	4.0415	4.04149	4.04209	4.0414	4.04162	4.04185	4.04209	4.04296
ATP13A4	4.04549	4.05885	4.05324	4.04306	4.08692	4.054	4.04954	4.05071	4.04927	4.05041	4.04974	4.05717
EPAG	4.04463	4.0421	4.04381	4.04772	4.04621	4.04317	4.04199	4.0505	4.0536	4.0453	4.04621	4.04131
HMG20B	8.7204	8.25303	8.41204	8.96728	9.46702	8.77122	8.95173	8.81771	8.62459	8.27171	8.61908	9.06937
KCNG4	4.04189	4.04305	4.0419	4.04226	4.0419	4.04131	4.04209	4.04167	4.0414	4.04131	4.04224	4.04189
MLYCD	4.20407	4.28969	4.25525	4.12127	4.43281	4.39051	4.20331	4.14463	4.62277	4.48235	4.1982	4.17283
ITGA11	4.04252	4.04305	4.04131	4.04189	4.04159	4.04191	4.04234	4.0415	4.04414	4.04149	4.04199	4.04159
TICAM2	5.62897	6.09766	5.12887	4.38238	4.82943	4.77485	5.29941	5.44687	5.65177	4.96907	5.07454	5.02035
SERTAD2	9.49354	9.5127	9.85791	9.5681	9.68989	9.89261	9.08546	9.52589	8.91761	9.81046	8.57854	9.24609
SPP1	4.05569	4.0421	4.05385	4.11668	4.04589	4.05157	4.05292	4.09255	4.04131	4.04596	6.50784	4.04159
HBE1	4.04421	4.04153	4.04199	4.04189	4.04321	4.04167	4.0415	4.04199	4.04296	4.04185	4.04131	4.04189
PCBD2	4.62362	5.10238	5.18572	4.24656	4.68751	5.3545	4.24206	4.10785	5.25497	5.60641	4.15086	5.21049
ZBED2	4.04432	4.04465	4.04234	4.04422	4.0414	4.04317	4.0415	4.05937	4.04187	4.04185	4.04569	4.04871
USP21	4.04269	4.0419	4.04176	4.04159	4.04181	4.04586	4.04305	4.0415	4.04209	4.04254	4.04131	4.04189
RHD	4.04241	4.04305	4.04167	4.04199	4.0414	4.04158	4.04159	4.04131	4.04197	4.04149	4.04168	4.0415
AUP1	4.67076	4.80345	5.34588	5.70337	5.32922	4.48571	6.23144	6.17116	6.02742	4.76439	6.02216	6.00738
MFN2	8.82035	7.56036	8.16923	8.11883	8.46623	7.96262	8.29467	8.12878	8.09998	7.96036	8.09971	7.99955
BRD9	9.10115	8.96988	8.76701	8.17644	8.90399	9.08333	9.00442	8.88357	9.0496	8.84988	8.57315	9.04552
DERL3	4.04432	4.0421	4.04472	4.0536	4.04372	4.04946	4.05233	4.04368	4.04342	4.06748	4.04367	4.04391
SYTL2	4.1774	4.22378	4.33798	4.08174	5.60431	4.11559	4.18083	4.11463	4.32966	4.24644	4.49906	4.19528
SELM	4.25319	4.30028	5.56097	5.51279	4.15203	5.82008	6.50533	6.49817	5.36504	7.06769	6.84626	4.69969
CTRB1	4.0415	4.04305	4.04131	4.04199	4.0414	4.04131	4.04234	4.04177	4.04131	4.0421	4.0415	4.04199
FOXI1	4.04982	4.0679	4.04741	4.04626	4.04762	4.05245	4.04888	4.0499	4.04999	4.0478	4.04522	4.04621
ZFPM1	5.9324	4.65408	5.31748	4.23278	6.4646	5.80171	4.43872	6.00757	4.20547	6.06884	6.0027	6.17515
UTY	4.04159	4.04167	4.04158	4.0415	4.04181	4.04199	4.0415	4.04177	4.04197	4.04149	4.04189	4.0414
GPR32	4.0414	4.04639	4.04176	4.04131	4.04458	4.04167	4.04234	4.04167	4.04131	4.042	4.04178	4.0415
FBXL10	4.0483	4.0414	4.04149	4.04252	4.04682	4.04538	4.04159	4.04274	4.04187	4.04176	4.0414	4.04131
CYP26A1	4.53417	4.04936	4.088	4.79084	6.02761	4.70015	4.06929	4.1425	4.04535	4.11033	4.45039	4.98772
WNT2B	4.04347	4.04199	4.04889	4.05483	4.05224	4.05245	4.04626	4.0453	4.04227	4.04511	4.05676	4.04296
HIST1H2BD	6.58137	6.97086	7.43281	7.36813	6.7152	8.76535	8.79025	8.60225	8.83843	8.32524	9.02365	8.05686
GADD45G	5.86885	5.68578	6.62228	6.34331	6.05896	5.61407	6.27781	6.15116	6.25194	5.00431	6.37357	6.50553
ERGIC1	4.04432	4.0414	4.0424	4.04226	4.08187	4.04307	4.0492	4.04811	4.04887	4.04547	4.05116	4.06901
ABCD4	4.06158	4.10415	4.05599	4.06439	4.07531	4.05518	4.06556	4.06019	4.08163	4.0593	4.05676	4.0534
C4orf8	4.57076	4.74145	4.42834	4.20753	5.0409	4.35881	4.19916	4.28846	4.20097	4.71606	4.75108	5.41198
NCOA6IP	4.16075	4.23029	4.682	4.08692	4.11744	4.58118	4.13384	4.06792	4.07919	4.27139	4.08305	4.10073
SKIV2L2	6.11745	6.79028	6.97244	6.97979	6.50533	6.61009	5.70587	6.6389	7.24098	6.93927	6.6933	6.65187
GEFT	4.0415	4.0414	4.04415	4.04159	4.04503	4.04176	4.0419	4.04199	4.04187	4.04149	4.0414	4.04224
NUMBL	4.0414	4.04131	4.04167	4.04377	4.0415	4.04553	4.04181	4.04131	4.04176	4.04271	4.04159	4.0425
HDAC8	4.04982	4.04131	4.0426	4.05623	4.05531	4.04908	4.04768	4.04796	4.0516	4.04987	4.0546	4.04827
KDELC2	6.12617	6.78729	6.29199	6.19383	6.32319	6.84804	5.46231	5.721	6.25194	7.08085	5.29629	6.62612
WHSC1	4.04177	4.04167	4.04749	4.04696	4.0415	4.0425	4.0443	4.04578	4.04469	4.04855	4.04511	4.04549
MUC13	6.67982	8.22265	6.63086	6.66822	6.04474	7.85463	7.04575	7.7393	6.47916	7.01833	6.94284	4.71035
AQP3	5.96682	6.20488	4.88432	4.79084	6.47403	6.10841	4.22625	4.9953	4.21027	4.12528	4.79084	5.50556
FBXO44	4.0414	4.0445	4.0414	4.0415	4.0419	4.04167	4.04159	4.04199	4.04209	4.0421	4.04199	4.04199
ENTPD2	4.04159	4.04199	4.0414	4.04199	4.04231	4.04209	4.04286	4.04199	4.04187	4.04194	4.04209	4.04177
MARK4	4.04189	4.0414	4.0424	4.04296	4.0415	4.04184	4.04159	4.0415	4.04162	4.04167	4.04159	4.04159
SPRED3	4.04189	4.04199	4.04182	4.04189	4.04199	4.04149	4.04686	4.04177	4.0414	4.04158	4.0414	4.04277
CTNNB1	4.04198	4.04167	4.04288	4.04131	4.04332	4.04191	4.0419	4.04499	4.0414	4.04185	4.04285	4.04189
C6orf201	4.04296	4.04167	4.04176	4.04131	4.04518	4.0414	4.04296	4.04225	4.04162	4.04263	4.04131	4.04224
EXOC6	6.73181	6.91522	6.71125	6.4836	6.58832	6.9553	6.40562	6.50493	7.23525	6.72944	6.9009	6.45948
GPC2	4.04167	4.04167	4.04772	4.04306	4.04181	4.04472	4.04181	4.04274	4.04307	4.04649	4.04189	4.04177
ASB11	4.04131	4.04244	4.04783	4.0415	4.04168	4.04149	4.04171	4.04209	4.0414	4.0421	4.04168	4.0415
RTN3	4.04198	4.0479	4.04176	4.04497	4.04359	4.0425	4.04171	4.04331	4.04268	4.04727	4.04324	4.04796
PSG7	4.04177	4.0419	4.04149	4.04189	4.0419	4.04199	4.04209	4.0414	4.04176	4.04185	4.04159	4.0426
ADAM33	4.05064	4.04915	4.04508	4.04328	4.04746	4.04888	4.0453	4.04708	4.04944	4.04874	4.04446	4.04476
WDFY3	4.0415	4.0414	4.04224	4.04226	4.04231	4.04209	4.04855	4.0419	4.04401	4.04402	4.04285	4.0415
KIAA0586	4.0881	4.0812	4.33618	4.15279	4.13452	4.32594	4.08305	4.07267	4.20203	4.79602	4.10492	4.12652
C8ORFK32	4.04252	4.0419	4.04696	4.04252	4.04277	4.04439	4.0439	4.04862	4.04427	4.04348	4.04241	4.04224
STK10	4.15662	4.33993	4.07257	5.07097	4.23746	4.78543	4.91088	6.21664	4.11602	4.08293	4.59545	4.46786
GSG1	4.04496	4.06091	4.04518	4.0439	4.05175	4.04819	4.04589	4.04862	4.05088	4.04619	4.04783	4.04609
RESP18	4.0422	4.0419	4.04209	4.04433	4.04255	4.04176	4.04131	4.04637	4.04509	4.0421	4.04355	4.04439
IQCD	5.76704	6.0586	6.82717	7.0108	4.05224	7.36526	7.31185	5.61633	7.21726	7.37818	6.14964	6.14183
RNF2	4.04177	4.04167	4.04167	4.04226	4.04199	4.04538	4.04199	4.04209	4.04162	4.04224	4.04159	4.04168
ADAMTS20	4.0415	4.04305	4.04158	4.04226	4.0419	4.04158	4.04131	4.0415	4.04197	4.042	4.04159	4.0414
MBTPS1	8.81176	9.74388	8.96289	8.96254	9.03414	9.16479	9.13806	8.85664	9.08453	9.22449	9.04593	9.26892
TGOLN2	8.55118	8.95668	8.87425	8.87014	9.09283	9.09143	8.67523	8.67882	8.15025	8.50278	8.60891	8.38677
ARMCX3	4.05016	4.0481	4.04662	4.04226	4.05108	4.04578	4.04508	4.05167	4.05112	4.04367	4.04582	4.04307
TMEM25	4.05863	4.06992	4.11751	4.04596	4.0683	4.04149	4.04717	4.04783	4.06097	4.04821	4.09134	4.04563
TFDP3	4.04235	4.04964	4.04342	4.04264	4.04576	4.04307	4.04717	4.04473	4.04999	4.04628	4.04534	4.04359
MKL1	5.12887	4.06429	4.07896	4.12127	4.80345	4.08521	4.28714	5.21431	4.81374	5.205	4.24204	5.72268
RRAGB	4.04189	4.04131	4.04182	4.0415	4.04168	4.04131	4.0419	4.04159	4.04268	4.04176	4.04199	4.04338
FHOD1	6.7622	7.3346	5.52049	6.41453	6.68263	6.19638	6.88502	6.6202	6.85906	6.58037	6.82521	7.23197
MSH5	4.04463	4.05985	4.05476	4.05623	4.04561	4.05258	4.06158	4.04915	4.04483	4.05324	4.05952	4.04946
MAP3K11	6.51463	6.92732	5.55585	6.04964	5.44412	6.10841	6.59151	7.20052	5.89633	5.64893	6.71165	6.18146
RORC	4.0422	4.0419	4.04182	4.04199	4.04199	4.04191	4.0419	4.04209	4.04131	4.04131	4.04189	4.04168
SLC38A2	8.21233	8.14089	8.51038	7.72425	8.40956	7.11664	8.15479	8.34242	7.44352	7.84174	7.94048	8.62098
GSTM4	4.08671	4.2218	4.06773	4.06439	4.0481	4.07907	4.14962	4.05674	4.14396	4.089	4.07598	4.05078
GRIK1	4.04432	4.0419	4.04149	4.04177	4.04696	4.04131	4.0414	4.0453	4.04268	4.0421	4.04458	4.04381
GALNT11	6.06786	6.30824	6.36448	6.51417	5.77033	6.13123	6.4525	5.34335	7.10266	6.3875	6.41805	6.1537
BASP1	10.9658	10.6509	11.7302	11.6769	9.35131	11.4075	11.3468	11.3906	11.628	11.4202	10.9715	10.984
CCT3	4.23047	4.1877	4.67822	4.37139	4.23443	4.93843	5.01107	5.03633	5.54416	4.84452	4.76439	4.16339
EHD1	10.0284	9.19507	8.73579	9.71366	9.62906	9.52456	9.6043	10.7792	8.81074	8.79242	9.99624	8.97829
RND1	4.06193	4.05885	4.04757	4.05256	4.10708	4.04381	4.08188	5.79923	4.04708	4.05358	4.08874	4.07822
ITSN1	4.0422	4.04656	4.04209	4.04177	4.04332	4.04158	4.04159	4.04199	4.04268	4.0428	4.04168	4.0414
RPS16	13.1609	13.2571	12.9701	12.9369	13.2311	13.0841	13.2571	13.1196	13.039	12.998	13.0841	12.8505
UBIAD1	4.16498	4.14029	4.9002	4.19717	4.14166	4.29809	4.21515	4.51704	4.19956	4.45358	4.3738	4.1307
EVC	4.04347	4.04177	4.0423	4.04244	4.04209	4.04619	4.04482	4.04263	4.04209	4.04167	4.0414	4.04159
CWF19L1	9.05468	8.73331	9.08231	8.82852	9.19203	8.70039	8.86716	8.62206	9.15879	8.749	8.59455	8.82484
KCNA4	4.04131	4.04167	4.0414	4.04167	4.04231	4.04209	4.04171	4.04177	4.04227	4.04194	4.04189	4.04168
RASL11A	4.04483	4.04695	4.05095	4.04377	4.04518	4.04347	4.04613	4.04513	4.04187	4.05653	4.0463	4.04349
ZNF187	4.04198	4.04177	4.04783	4.04189	4.0481	4.04381	4.04613	4.04241	4.04355	4.04433	4.04468	4.04209
SETD8	5.80181	6.73948	5.8573	5.33635	5.72742	5.71746	5.02996	5.26076	5.33575	5.58695	5.56965	5.55175
OR6C76	4.04198	4.04167	4.04158	4.04226	4.04637	4.04209	4.04171	4.0414	4.04151	4.042	4.04159	4.04131
ANK3	4.0422	4.04244	4.04158	4.04177	4.04159	4.04235	4.0439	4.04177	4.04209	4.04149	4.0415	4.04224
SCYL3	4.5952	6.65754	4.37991	4.73087	4.54769	4.85573	4.30469	4.13884	5.67808	4.84764	4.63152	5.17299
TPST1	6.56629	7.41781	6.59263	6.79028	6.78631	7.33705	6.88273	6.72467	7.30495	7.26619	6.39008	6.78631
ABCC5	6.6962	7.10332	7.56214	6.7419	8.13752	8.04446	7.53504	6.80831	8.02065	7.27987	6.83103	8.43106
FGFR3	4.05191	4.05101	4.0562	4.05256	4.0415	4.05545	4.04181	4.0465	4.0439	4.04538	4.05763	4.04549
TP53I3	4.12343	4.12744	4.09512	4.12127	4.16686	4.15893	4.14029	4.07824	4.11033	4.07146	4.17051	4.13677
C6orf129	6.79943	6.9191	6.20919	7.06064	6.00981	6.75125	7.48468	7.22025	7.69821	7.89776	7.97027	6.96765
SMC1L1	4.10073	4.85409	4.37379	4.08925	4.21859	4.10306	4.11859	4.0857	4.44511	4.12693	4.0852	4.16161
PPEF1	4.04379	4.0479	4.04604	4.04714	4.04604	4.04131	4.04159	4.04473	4.0432	4.04606	4.04437	4.04439
DHX57	4.0415	4.04656	4.04432	4.04553	4.04159	4.04217	4.04737	4.04768	4.04609	4.04402	4.04189	4.04131
LOC442715	4.04131	4.04199	4.04266	4.04296	4.04445	4.0414	4.0439	4.04708	4.04162	4.04271	4.04189	4.04426
CSNK1G3	4.96907	5.2473	4.70852	4.65982	5.93299	5.20609	4.06715	4.38257	5.96797	5.85211	4.98164	5.01132
UPP2	4.0422	4.04167	4.04342	4.0414	4.0419	4.04199	4.0419	4.0415	4.04227	4.04185	4.04258	4.04209
TTN	4.04159	4.04153	4.0426	4.04159	4.04231	4.04176	4.0414	4.04159	4.04268	4.04176	4.04178	4.04159
KCNMB1	4.09956	4.1168	4.05824	4.08409	4.05709	4.09018	4.07174	4.14575	4.06097	4.14058	4.14176	4.06488
MGC42105	4.0422	4.0414	4.04182	4.04226	4.0414	4.0414	4.04159	4.04199	4.04227	4.04176	4.0415	4.04224
ELF4	6.27665	6.75337	5.42936	6.67353	6.76547	6.41706	5.74814	7.2133	5.15942	5.59561	6.52328	6.52158
PAPOLB	4.04189	4.04177	4.04282	4.04159	4.04287	4.04209	4.04209	4.04167	4.04151	4.0421	4.04224	4.0415
KRAS	4.0422	4.04244	4.04342	4.04159	4.0415	4.04149	4.0453	4.0415	4.04162	4.04158	4.04314	4.04915
LMBRD1	9.01549	9.36191	9.31321	9.30072	9.0521	9.33032	8.72437	8.83877	9.31885	8.73206	8.94974	8.98573
PPYR1	4.04177	4.04199	4.04176	4.04131	4.04168	4.0414	4.04366	4.04177	4.0439	4.04185	4.04209	4.04224
MRPL43	5.05491	4.10618	4.24644	4.15069	4.26127	4.12644	4.04855	4.05167	4.10674	4.24479	4.04679	4.11148
PNKD	4.07318	4.0679	4.05959	4.06058	4.0678	4.06608	4.08164	4.07267	4.06333	4.06241	4.07174	4.06367
DVL2	5.78343	6.12969	5.60357	4.89643	5.14135	5.0626	5.9743	5.20249	5.7677	5.08956	5.07454	5.08513
LOC649159	4.04742	4.05885	4.0479	4.05294	4.05531	4.05131	4.04209	4.04621	4.0541	4.04511	4.04915	4.04489
CDKN2C	4.04167	4.04167	4.04209	4.04159	4.04209	4.04562	4.0419	4.04553	4.04197	4.04158	4.04285	4.04199
FLJ41733	4.04167	4.04433	4.04176	4.04167	4.04168	4.04199	4.04234	4.04695	4.04151	4.0421	4.04305	4.0414
IL4R	6.72046	6.36536	5.52972	6.26723	6.48071	5.96634	6.12462	8.21101	6.40909	5.84544	7.40495	7.11499
LOC653797	4.04198	4.04244	4.0414	4.04226	4.0414	4.04241	4.04209	4.04225	4.04708	4.04287	4.04131	4.04209
CCM2	4.04967	4.04579	4.04199	4.04611	4.04255	4.04503	4.04171	4.04594	4.04497	4.0448	4.04335	4.04199
COX4I1	13.3223	13.3726	13.1196	12.998	12.8084	12.9769	13.1439	12.9369	12.9701	13.1331	13.07	13.0175
C20orf112	4.04209	4.04131	4.04176	4.04177	4.04231	4.04158	4.04209	4.0419	4.04227	4.04149	4.04159	4.04168
HSPC049	4.15662	4.25739	4.12732	4.10609	4.28438	4.17063	4.07784	4.06616	4.10937	4.07552	4.14176	4.20301
CBR3	9.74187	10.0579	8.2604	8.57423	7.60782	6.72717	8.34213	8.39451	6.72717	7.14001	9.63735	8.09781
POPDC3	4.04198	4.04177	4.04158	4.04131	4.04209	4.04176	4.0415	4.04131	4.04176	4.04194	4.04199	4.04177
PPP2R4	4.04515	4.04177	4.04167	4.04177	4.04385	4.04191	4.05476	4.04553	4.04131	4.04194	4.04266	4.04709
SECTM1	4.05095	4.05462	4.04733	4.04511	4.07431	4.05021	4.0467	4.09163	4.04268	4.04639	4.05131	4.05472
FBXO32	6.02853	4.96615	6.21697	6.19186	8.13367	5.62308	4.17512	6.14183	4.1147	5.39609	6.16296	6.6579
NOG	4.0415	4.04131	4.04305	4.04926	4.04372	4.04455	4.04338	4.04578	4.04999	4.04375	4.04199	4.04464
ZNF507	4.07987	4.15166	4.24495	4.08692	4.12641	4.07057	4.10146	4.07133	4.13598	4.10683	4.05812	4.06771
TTC8	4.0965	4.0679	4.35903	4.09076	4.07573	4.05745	4.1245	4.05505	4.15956	4.16928	4.07669	4.13677
LOC200312	4.06464	4.05074	4.14575	4.04539	4.09005	4.08626	4.07927	4.04811	4.04978	4.1283	4.0792	4.0687
SPAG1	4.63152	4.21674	4.58118	4.14699	4.05325	4.08421	4.17723	4.10484	4.08659	4.10492	4.06084	4.0534
FN3KRP	7.32833	7.37376	7.8513	6.80309	8.44813	7.59251	7.11889	7.49841	6.90552	7.37991	7.32575	7.39063
FLJ46481	4.07174	4.06992	4.04767	4.05505	4.0506	4.0535	4.06074	4.05167	4.07288	4.05483	4.05092	4.05688
PDHX	5.62011	6.23974	6.41015	5.61901	6.91372	6.12177	5.92173	6.08328	6.43808	6.17682	6.28005	6.1808
NALP7	4.04287	4.04359	4.04182	4.04226	4.04181	4.04158	4.04257	4.0415	4.04131	4.04176	4.0415	4.0414
ERCC1	4.04472	4.04375	4.04482	4.0414	4.0419	4.05298	4.04159	4.04343	4.04176	4.04511	4.04693	4.0414
KIAA1324L	4.48848	6.30824	4.74726	5.92331	6.58482	4.84537	4.17512	4.13376	4.72032	4.69022	4.13452	4.81564
IFNA17	4.04131	4.04167	4.04158	4.0415	4.04199	4.04158	4.04234	4.04177	4.0414	4.04176	4.0415	4.04209
IPO7	4.05277	4.04305	4.05235	4.04275	4.05385	4.05167	4.0443	4.04499	4.0414	4.0501	4.04595	4.04725
SUCLG2	8.21943	8.22669	8.22092	7.45686	8.03692	8.46291	7.41196	7.78803	8.30611	7.9147	7.36941	7.74908
LOC653723	4.04335	4.0439	4.04282	4.04167	4.04199	4.04455	4.04717	4.05114	4.05211	4.04375	4.04276	4.04595
RAB2	6.41706	5.56594	6.32768	5.99329	6.22816	6.46426	6.34864	6.69248	5.58279	5.6591	6.38814	6.02336
TRPT1	4.04131	4.0419	4.04167	4.04131	4.04181	4.04131	4.04131	4.04159	4.04162	4.04194	4.04178	4.04131
PRKCBP1	5.85689	6.1344	6.12866	6.52818	7.20835	6.05788	4.64872	5.36221	5.41856	6.31082	6.2464	6.5742
SPATA7	7.14847	6.31112	8.11085	6.56362	6.08159	8.00606	7.76027	5.54789	7.8818	7.92404	6.39008	7.26173
PHKB	4.04241	4.04167	4.05108	4.04226	4.0506	4.05131	4.04159	4.04263	4.04187	4.04893	4.0564	4.04649
UCN2	4.04596	4.05016	4.04296	4.0483	4.04209	4.04191	4.04171	4.04811	4.04131	4.04131	4.04861	4.04796
CA1	4.04189	4.04305	4.04131	4.04264	4.04199	4.04176	4.04171	4.0419	4.04197	4.04149	4.0414	4.0414
MTHFD2L	5.37427	4.70875	5.13318	4.37139	4.51345	4.59105	4.89582	4.17286	5.02959	4.57781	4.82149	4.5302
LOC644398	4.04367	4.04562	4.04862	4.0483	4.05039	4.04482	4.04686	4.0465	4.05237	4.0449	4.04861	4.04915
RAC1	4.05569	4.04465	4.06241	4.0681	4.06178	4.08555	4.05167	4.09874	4.05043	4.1031	4.0613	4.05507
TMEM98	5.04247	4.04496	5.86598	6.30231	6.14506	5.98951	5.26717	5.10606	4.07991	6.05037	5.3545	5.48099
ALS2CR19	4.04632	4.0479	4.04182	4.04199	4.0453	4.04439	4.04266	4.04974	4.04401	4.04547	4.0463	4.04404
LOC112714	4.04287	4.04709	4.04524	4.04377	4.04231	4.04465	4.0419	4.04177	4.04678	4.04158	4.0414	4.04338
SLC26A4	4.84214	4.05499	4.04707	5.18236	6.30186	4.07314	6.9403	9.09111	4.1635	4.39943	7.55288	4.98772
BRAF	4.07318	4.06284	4.07044	4.05338	4.08331	4.06435	4.08681	4.07956	4.05385	4.06022	4.04987	4.05824
THAP7	6.38721	5.75357	5.77734	5.98819	5.61456	5.26717	6.1548	5.30819	6.33127	5.66663	5.72256	6.12677
RIOK1	4.0529	4.0421	4.05524	4.05189	4.09778	4.05385	4.04296	4.0505	4.04331	4.042	4.05323	4.05202
LOC650254	4.04159	4.0414	4.04209	4.04159	4.04181	4.04158	4.04266	4.04199	4.04187	4.04176	4.04131	4.04159
APEX2	6.51463	6.29123	6.36266	6.38203	6.53065	6.60268	6.85569	7.16246	6.19572	6.32858	7.18631	7.00088
C21orf25	8.47267	8.65005	8.24751	7.97754	8.6694	8.1926	8.47723	8.1846	8.35722	8.19107	7.75769	8.47527
MTMR9	6.19054	6.47916	6.19482	5.66687	6.84312	5.86844	5.77548	5.89825	5.74266	6.19572	5.8089	5.59574
C9orf28	5.38291	6.23719	5.10937	5.40197	5.40226	5.35816	6.14481	5.38749	6.08647	6.18881	4.40441	4.96595
C5orf16	4.21841	4.17069	4.08498	4.0792	4.52856	4.06098	4.19339	4.07021	4.13347	4.0648	4.20512	4.18276
DTNA	4.04235	4.04834	4.0419	4.04482	4.04666	4.04176	4.0443	4.04398	4.04844	4.04581	4.0439	4.04489
TSHB	4.04167	4.04768	4.04176	4.04167	4.04209	4.04131	4.04338	4.04131	4.0444	4.04194	4.0414	4.04673
POLD1	4.10329	4.06091	4.0671	4.12794	4.08617	4.07639	4.08366	4.14463	4.11225	4.1097	4.14401	4.12879
ACTR5	5.71658	4.94487	5.79189	4.65982	6.10981	4.6408	5.51279	4.20512	5.5901	5.1175	5.85408	5.89875
C11orf35	4.132	4.06901	4.08874	4.09671	4.49354	4.07949	4.0986	4.07306	4.22401	4.16037	4.45576	4.37177
LOC647760	4.20279	4.0748	4.57561	4.87372	5.00112	4.41369	4.07395	4.12498	4.08319	4.64085	4.47736	5.03614
C9orf19	11.2174	10.6057	11.2877	11.2576	10.7221	11.7036	11.6821	11.4696	11.1802	11.4782	10.3648	10.9604
INPP4A	4.05548	4.07411	4.0519	4.06569	4.06587	4.04721	4.048	4.05334	4.05385	4.05041	4.05616	4.05717
SH3KBP1	4.04643	4.05016	4.0423	4.04433	4.0414	4.04257	4.0598	4.05032	4.04197	4.04739	4.04266	4.04209
GRB10	4.04421	4.04244	4.04217	4.04189	4.04518	4.04439	4.04656	4.04159	4.04268	4.04324	4.0415	4.0414
FAM89A	4.05587	4.06191	4.04415	4.04788	4.0481	4.04695	4.04626	4.04974	4.04355	4.04657	4.06367	4.04307
SHH	4.04296	4.04177	4.04199	4.04209	4.04347	4.04131	4.04286	4.04131	4.04197	4.04606	4.04178	4.04159
KIAA0773	4.04912	4.04131	4.04757	4.05234	4.04394	4.04465	4.04753	4.04398	4.04342	4.05032	4.04335	4.04391
C10orf111	4.06429	4.05351	4.1638	4.14279	4.04714	4.09549	4.08592	4.05167	4.1255	4.089	4.07669	4.09134
THEX1	4.0415	4.0419	4.04209	4.04159	4.04168	4.04149	4.0414	4.04252	4.04227	4.04194	4.04266	4.04168
TMCO5	4.0422	4.04131	4.04679	4.04159	4.04181	4.04465	4.0415	4.04131	4.04427	4.04131	4.04224	4.04224
C14orf2	8.38257	8.0835	7.68576	8.1164	7.70847	7.35527	8.03816	7.36285	8.18867	7.79657	8.23615	7.37926
GLT8D1	4.04389	4.04153	4.04415	4.04317	4.04472	4.04317	4.04159	4.04177	4.04187	4.04554	4.04168	4.04338
ANK2	4.04167	4.04153	4.04131	4.04167	4.04168	4.04265	4.0443	4.04177	4.04162	4.04131	4.0414	4.04177
HTR7	4.05181	4.06191	4.04696	4.04656	4.06114	4.04482	4.04257	4.04952	4.04708	4.05496	4.04667	4.04328
RPS6KA3	4.04131	4.05744	4.05032	4.04553	4.04621	4.04482	4.06349	4.0648	4.05112	4.04832	4.04199	4.05117
ERF	4.31934	4.06191	4.40524	4.1401	4.11744	4.27943	4.17723	4.36233	4.1411	4.30881	4.08703	4.36097
WDR71	8.22981	8.27527	8.42103	8.07817	7.64057	8.13329	7.96883	6.92613	8.44579	8.45938	7.81508	7.78765
C19orf37	10.2428	8.20585	9.33138	8.59088	9.37775	9.83241	10.2295	10.6009	10.236	10.5222	9.03201	10.3284
HIC2	4.48166	4.27808	4.57561	4.21859	4.15599	4.50552	4.19138	4.15586	4.09863	4.30473	4.34485	4.15768
CDC42EP2	5.7402	4.28173	4.37162	5.15123	6.11554	6.12711	6.52139	7.06693	4.17948	4.71606	6.70193	5.11075
TMOD2	4.04209	4.05663	4.04288	4.0415	4.04503	4.04149	4.0414	4.04209	4.04342	4.04194	4.04159	4.04168
PIK3AP1	4.04167	4.0419	4.04446	4.04611	4.04309	4.04272	4.04442	4.06203	4.04162	4.04884	4.04974	4.05062
CLK1	4.06498	4.05155	4.21027	4.07591	4.08038	4.12267	4.07745	4.08406	4.07149	4.09268	4.09134	4.0734
LOC400451	8.09844	8.35921	8.15938	7.72808	8.09053	8.3849	8.38026	7.51612	8.08505	8.09721	7.84499	8.00475
ATP5J	7.2274	7.14197	7.04634	7.81903	7.06567	7.16015	7.28982	7.02499	7.57238	7.00902	7.39063	6.80535
HOXA3	4.04841	4.0414	4.04176	4.04338	4.04332	4.04603	4.0419	4.04621	4.04331	4.04657	4.0439	4.04307
IL10RA	4.09226	4.26075	4.06549	4.22543	4.06927	4.28283	4.0965	5.26717	4.07919	4.09134	4.21679	4.07753
LRRC17	6.43398	6.0323	6.37712	6.42925	6.95554	6.32071	6.6554	6.76021	8.10854	7.74039	5.09473	6.57823
GAS2	4.0415	4.04177	4.0414	4.04446	4.04199	4.04209	4.04181	4.0415	4.04227	4.0414	4.04131	4.04199
SLC15A1	4.04306	4.04579	4.04662	4.04892	4.04866	4.04721	4.05531	4.05114	4.0414	4.04511	4.04901	4.04796
LMX1B	4.0422	4.04167	4.04224	4.05404	4.04729	4.0414	4.04338	4.04307	4.04268	4.04538	4.04335	4.04549
UBOX5	4.08188	4.05187	4.0527	4.06224	4.06398	4.05946	4.06429	4.06019	4.05286	4.05448	4.06397	4.05863
GBGT1	4.04277	4.0414	4.04209	4.04189	4.04159	4.0414	4.04442	4.04513	4.0432	4.04194	4.0463	4.04538
CDC5L	5.25566	6.5324	6.76491	6.06202	6.13552	5.76627	6.10108	5.94971	6.96592	5.54136	6.58463	6.5547
EZH2	4.06308	4.04167	4.05373	4.04757	4.05905	4.04416	4.04954	4.05032	4.04563	4.0506	4.04555	4.04368
RHOF	4.04131	4.0421	4.0419	4.04226	4.04181	4.04231	4.0415	4.04423	4.04227	4.04232	4.04468	4.04159
POGZ	4.0881	4.19519	4.14029	4.0852	4.20925	4.06782	4.07701	4.07956	4.07515	4.13472	4.06479	4.11195
PRRG3	4.04549	4.04244	4.04288	4.04209	4.0506	4.04307	4.048	4.04199	4.04866	4.04194	4.04545	4.0425
RASAL2	4.04496	4.04496	4.04954	4.04696	4.0718	4.04829	4.0492	4.0414	4.05845	4.04581	4.04189	4.05274
DLK1	4.04277	4.04167	4.04131	4.04159	4.04231	4.04149	4.04471	4.04487	4.05112	4.04271	4.04296	4.04498
NUP160	7.88042	8.39144	8.01536	7.83449	8.35162	7.68389	7.04215	7.38179	7.96002	7.99793	7.81217	8.231
PRDM2	4.0414	4.04305	4.0419	4.04189	4.04159	4.04176	4.0419	4.0419	4.04227	4.04194	4.04159	4.04168
HIST1H2BL	4.04189	4.0439	4.04176	4.04244	4.04181	4.04176	4.04159	4.0419	4.04209	4.04433	4.04159	4.04199
CABLES1	4.40789	4.23792	4.07946	4.12849	4.1815	4.10181	4.15445	4.07532	4.20323	4.1244	4.13282	4.15088
CSN1S1	4.04967	4.05351	4.05443	4.07259	4.04231	4.05337	4.06043	4.05224	4.26065	4.0872	4.05482	4.04739
COL4A1	4.0479	4.07057	4.05032	4.05882	4.05021	4.04677	4.04901	4.06755	4.0516	4.04423	4.05445	4.04563
PCDHGA12	4.04189	4.0414	4.04199	4.04167	4.04297	4.04167	4.0414	4.04513	4.04414	4.04332	4.04224	4.04159
HSD3B7	4.29183	4.11918	4.07356	4.09019	4.08453	4.07314	4.14211	4.09255	4.06914	4.0761	4.32549	4.14146
SOX3	4.04277	4.0419	4.0414	4.04306	4.04589	4.04149	4.0443	4.0415	4.04401	4.0421	4.04131	4.04416
OR10Q1	4.04167	4.04433	4.0419	4.04296	4.04131	4.04158	4.0443	4.0414	4.04268	4.04696	4.04285	4.0426
CCDC64	4.04472	4.04768	4.04987	4.05317	4.05497	4.04265	4.04936	4.04768	4.0536	4.04511	4.04621	4.04511
C20orf152	4.04269	4.0439	4.04199	4.04497	4.04181	4.04199	4.04199	4.0419	4.04209	4.042	4.0414	4.04209
ECH1	10.2277	10.6113	9.94597	10.0953	10.4157	10.1937	10.2069	10.1425	10.09	10.4706	10.1695	10.4042
ST6GAL1	4.04549	4.04167	4.04317	4.04471	4.04297	4.04677	4.04954	4.04343	4.04197	4.04306	4.05018	4.04609
PER1	4.04335	4.04153	4.05157	4.05152	4.07126	4.0453	4.04338	4.04321	4.04367	4.0501	4.04706	4.04857
CSTF2	9.41411	9.53536	9.42582	9.1968	10.1149	8.66644	9.26814	9.02847	9.12875	8.728	9.03886	9.57836
SH3D19	7.24622	8.07472	7.12906	6.84903	8.35544	7.4164	6.53065	7.18915	7.35233	7.23457	7.11759	7.95235
MSH4	4.04715	4.05187	4.04342	4.04714	4.0594	4.04519	4.0492	4.04811	4.04944	4.04521	4.04915	4.04549
DPRX	4.04131	4.0419	4.0414	4.04167	4.04445	4.04176	4.04613	4.0414	4.04268	4.04158	4.04209	4.0414
SNCG	4.11084	4.0863	4.0562	4.05404	4.04939	4.04322	4.04768	4.04159	4.05959	4.04563	4.06448	4.0522
ZSCAN2	4.09956	4.13059	4.05224	4.0723	4.06587	4.04776	4.0679	4.0527	4.06969	4.05131	4.05653	4.04964
AAMP	5.29865	4.07549	4.57859	4.27521	4.82943	4.11861	4.65705	4.48451	5.37827	5.16602	4.3829	5.7612
CLEC10A	4.0422	4.04621	4.04342	4.05131	4.05152	4.05088	4.04471	4.06678	4.05135	4.04229	4.05018	4.0534
GCNT2	4.04177	4.0421	4.0424	4.0415	4.0415	4.04149	4.04199	4.04263	4.04162	4.042	4.0414	4.0414
SLC22A17	4.52491	4.37162	4.21991	4.07639	4.1635	4.11379	4.09431	4.08406	4.2587	4.36719	4.08756	4.15364
EFEMP2	6.43787	6.59921	6.63969	6.2308	6.47213	6.15269	6.73351	5.76505	6.09088	6.60132	5.7326	6.26942
ZWINT	4.04379	4.04305	4.0426	4.0435	4.04503	4.04231	4.04496	4.04385	4.04331	4.04423	4.0425	4.04595
ATP1B4	4.04898	4.04167	4.04176	4.04639	4.04604	4.04167	4.0419	4.04274	4.04162	4.04158	4.04199	4.04168
PITPNM1	9.31321	8.62551	9.25961	9.25923	8.87353	9.86026	9.45189	9.08282	9.50277	9.87314	9.07419	9.59009
C3orf22	4.05517	4.04562	4.0534	4.05152	4.04445	4.04408	4.05292	4.04829	4.05135	4.04639	4.05205	4.04841
HIST1H1B	4.04483	4.06039	4.04248	4.04159	4.04418	4.04167	4.0443	4.04307	4.04522	4.0421	4.04314	4.0415
KIAA1893	4.04198	4.04153	4.04182	4.04244	4.04131	4.04209	4.04199	4.04159	4.04187	4.042	4.04199	4.04199
GPR26	4.04324	4.0421	4.04209	4.0415	4.04131	4.04191	4.0453	4.04177	4.04176	4.0421	4.04209	4.04224
MUC20	9.91197	11.1086	10.9288	10.8519	10.7566	11.1102	10.6921	11.1592	11.0727	11.3815	11.0049	11.255
LCE2A	4.0422	4.04244	4.0422	4.04189	4.0414	4.04191	4.04159	4.0414	4.04209	4.04375	4.04314	4.04131
APP	4.04742	4.04579	4.04367	4.04626	4.04978	4.04721	4.04366	4.04263	4.04187	4.04453	4.04491	4.04224
PFKFB4	6.83556	5.91657	4.7027	7.1816	5.94181	6.20626	5.76814	6.96356	5.25903	5.4363	5.69187	5.19795
ZNF580	4.04252	4.04167	4.04482	4.04226	4.04131	4.04307	4.04131	4.04398	4.04209	4.04348	4.04168	4.04168
MC1R	6.29758	6.7751	6.51154	5.50595	7.43034	5.54021	5.85689	6.41924	6.82314	6.54243	5.58304	7.34617
FAM29A	4.04189	4.0445	4.04209	4.04159	4.0414	4.04199	4.04181	4.04199	4.04162	4.0414	4.0414	4.0414
USP32	4.04441	4.04167	4.04131	4.04252	4.04297	4.04235	4.0414	4.0414	4.04268	4.04158	4.04621	4.04317
RECQL5	4.04347	4.0414	4.04944	4.05021	4.04762	4.04553	4.04768	4.04209	4.0474	4.05611	4.04159	4.05566
DUS1L	5.59941	5.92391	6.01037	5.61901	4.85141	5.76989	6.12462	5.58902	5.88824	5.86474	5.88946	5.90066
FUT3	8.33209	9.15666	8.21433	8.36834	8.75962	8.4528	9.25348	9.46821	8.51548	8.21174	9.35754	9.45014
ATP8B3	4.04679	4.05545	4.0439	4.04908	4.04518	4.0414	4.04402	4.04423	4.05187	4.04596	4.04377	4.04887
KIAA1946	4.04131	4.0421	4.0419	4.0414	4.04199	4.04199	4.04234	4.0415	4.04197	4.04287	4.04189	4.04209
KIF3A	4.04335	4.04167	4.05413	4.04199	4.04231	4.0439	4.0415	4.0414	4.04151	4.04391	4.04413	4.04177
SULT6B1	4.061	4.0748	4.04508	4.04814	4.07838	4.05782	4.05453	4.05428	4.06914	4.0537	4.05104	4.05488
NKIRAS2	4.79059	5.19697	4.27758	4.25612	4.43281	4.11347	4.35325	4.23746	4.15085	4.3865	4.69153	4.19722
RAXL1	7.00926	6.83966	6.01158	5.8931	8.01706	6.2426	6.75259	7.11178	7.78841	6.81777	5.99556	7.20052
SPINK9	4.04131	4.0421	4.04176	4.04167	4.04489	4.04131	4.04234	4.04225	4.04176	4.0414	4.04131	4.04177
SLC35A3	8.34882	9.14799	8.85438	7.8666	9.12462	8.80659	8.28771	8.47162	8.60891	8.55711	8.07282	8.98573
HNRPDL	8.01278	7.89476	8.80742	8.3583	9.52101	8.98352	7.9441	7.7914	7.72737	8.03172	8.16948	8.73297
DMD	4.04693	4.04496	4.04862	4.04328	4.05609	4.04209	4.0414	4.04131	4.04827	4.04791	4.04224	4.04209
PHF14	4.12343	4.40455	5.71307	4.49466	4.59164	4.13887	4.18783	4.18277	4.46266	4.46239	4.23445	4.77679
CDK2	4.0597	4.08361	4.07114	4.05385	4.06326	4.07253	4.06556	4.06927	4.05068	4.06276	4.08051	4.06457
PSORS1C2	4.04871	4.05101	4.04808	4.04189	4.04604	4.04272	4.04402	4.0529	4.05135	4.04391	4.04468	4.05062
MID1	4.0415	4.04305	4.04149	4.04189	4.04297	4.04158	4.04159	4.04167	4.04151	4.04176	4.0415	4.04131
IL11RA	4.04742	4.05313	4.04406	4.04422	4.04418	4.04356	4.0453	4.04241	4.04378	4.04341	4.04534	4.04637
MGC48628	4.04367	4.04167	4.04182	4.04422	4.04287	4.04167	4.04209	4.04357	4.0414	4.04131	4.04209	4.04199
SULT1C3	4.0479	4.04496	4.04199	4.04626	4.0419	4.04184	4.04456	4.0441	4.04579	4.04563	4.04199	4.04159
HES4	9.35591	8.55923	9.81441	9.73684	9.22869	10.1303	10.4099	10.0284	9.13428	10.2591	9.89475	9.48281
KENAE	4.04621	4.04131	4.05559	4.04497	4.04827	4.05616	4.05553	4.05453	4.04563	4.09443	4.04314	4.05117
S100A1	4.04841	4.05985	4.04831	4.06204	4.05083	4.04677	4.05253	4.05786	4.05135	4.04832	4.05078	4.04439
GLUL	4.1283	4.0812	4.1298	4.19717	4.36648	4.91923	4.0613	4.26375	4.09813	4.53958	5.7558	4.28714
IGSF6	5.8635	4.17432	4.06148	7.00257	4.06873	4.76124	4.31396	6.35907	4.08259	4.06178	5.19368	4.06367
SEMA3B	4.04189	4.0479	4.04562	4.044	4.04199	4.04849	4.04471	4.04199	4.04131	4.04749	4.05781	4.04756
EDG1	4.054	4.04524	4.05476	4.04682	4.04181	4.05068	4.04626	4.06449	4.04151	4.04855	4.04946	4.04609
SIKE	4.04884	4.05074	4.04707	4.04411	4.04255	4.04241	4.04171	4.0414	4.04131	4.04238	4.04458	4.04579
TEX10	6.57785	6.72501	5.96307	5.93495	6.50069	5.90829	5.96471	5.69717	6.4699	6.03807	6.03294	6.5143
C14orf80	4.76099	4.10708	4.83961	4.46786	4.38517	4.32865	4.36282	4.20888	5.55316	4.89984	4.17051	5.53167
XYLT1	4.05884	4.05313	4.04423	4.05006	4.04729	4.04619	4.06015	4.05476	4.06279	4.04821	4.04178	4.0481
TRIM40	4.0414	4.04177	4.04158	4.04252	4.0415	4.04191	4.04181	4.04167	4.04197	4.0414	4.0414	4.04168
ATP5D	10.0185	9.77958	9.63853	9.48426	9.33722	9.74595	9.34608	9.80463	9.17709	9.74895	9.92265	9.66571
KCTD9	6.57785	6.54411	5.9423	5.65428	5.68316	5.41723	6.31112	6.02484	6.33463	5.62612	6.06202	5.92361
PIGO	4.48166	4.25525	4.45181	4.24186	4.38163	4.36331	4.86892	4.73987	4.22915	4.6161	4.71624	4.81156
UBL7	4.06331	4.0414	4.07022	4.05974	4.08331	4.06435	4.05653	4.04768	4.04162	4.06682	4.06953	4.07112
GPR63	4.04317	4.04177	4.04131	4.04177	4.04347	4.04149	4.0419	4.04159	4.04563	4.04238	4.04159	4.0414
PTPRC	4.10959	4.06489	4.04275	4.15487	4.04978	4.05157	4.06015	4.2321	4.04227	4.0421	4.04999	4.04168
KLHL7	4.04653	4.05217	4.05151	4.04696	4.04729	4.04562	4.04561	4.04722	4.05068	4.05084	4.04733	4.05304
CUL3	4.04189	4.04153	4.04328	4.0435	4.0419	4.044	4.0419	4.0415	4.04176	4.04185	4.04209	4.04189
GALNT9	4.0414	4.04465	4.04406	4.0435	4.04266	4.04926	4.04338	4.04621	4.04197	4.04317	4.04582	4.04168
CORO1B	8.80471	8.79856	8.5631	8.78552	8.62615	8.84335	9.16024	9.12989	8.50541	9.04477	9.24229	8.91957
TIMM9	4.89928	4.25244	5.16183	4.19916	4.28843	4.7027	5.57912	4.42326	5.45134	5.41835	5.38548	4.59553
FZD2	4.04705	4.04496	4.04856	4.05207	4.04231	4.04686	4.04613	4.0562	4.04268	4.04696	4.05078	4.04439
UAP1L1	4.57076	4.20097	4.08545	4.12641	4.09005	4.06668	4.08592	4.12423	4.05845	4.07898	4.13335	4.15231
ZFAND2B	7.51029	7.34971	7.41506	7.28373	7.72959	7.08165	7.78406	7.00603	7.06181	6.60534	7.20835	7.42849
ITGBL1	4.04549	4.04199	4.04889	4.04131	4.04999	4.04176	4.04366	4.04199	4.04678	4.04498	4.04643	4.04307
ERBB4	4.07803	4.10205	4.05847	4.06204	4.09226	4.06638	4.05313	4.06203	4.09726	4.06241	4.0564	4.06647
OXCT2	4.057	4.06548	4.04733	4.04944	4.06114	4.04987	4.05129	4.0539	4.07698	4.05835	4.05305	4.07143
CST11	4.04189	4.04167	4.04149	4.04317	4.0414	4.04184	4.04159	4.04274	4.04595	4.04167	4.04189	4.04189
SOX10	4.0415	4.04675	4.0439	4.04226	4.04321	4.04191	4.04199	4.04563	4.04131	4.04194	4.04189	4.04338
VMP	4.04277	4.0421	4.04131	4.04252	4.05152	4.04176	4.0415	4.04241	4.04151	4.0414	4.04285	4.04317
CCL24	4.04454	4.04465	4.04367	4.04788	4.05742	4.04176	4.04442	4.0499	4.04927	4.04185	4.04534	4.04915
WDR63	4.05039	4.04177	5.15333	4.42689	4.04168	4.11234	5.52307	4.07956	5.2014	4.65681	4.06541	4.22771
MLC1	4.04496	4.04509	4.04305	4.04167	4.04666	4.04347	4.04159	4.04167	4.04162	4.0421	4.04915	4.04328
DKFZP761H1710	4.04131	4.04177	4.04209	4.04226	4.04168	4.04235	4.04234	4.0414	4.04209	4.04391	4.0415	4.04159
PDPK1	4.1898	4.0421	5.04247	4.10048	4.54241	4.52491	4.10599	4.06755	4.04162	4.44511	4.15512	4.11296
ADRA1A	4.0414	4.0439	4.04212	4.04553	4.04666	4.04176	4.04416	4.04357	4.04209	4.04229	4.04199	4.04168
LAMC2	4.19523	4.26402	5.8605	6.03312	4.11568	4.94789	6.13961	4.18559	6.28222	5.49925	5.54522	5.27771
FGF13	4.05095	4.04861	4.05304	4.05207	4.04746	4.0613	4.04871	4.0527	4.06793	4.05292	4.04555	4.0522
CHFR	8.72287	8.82006	7.81508	8.13037	9.14978	8.26211	8.22229	8.24921	8.11263	7.95293	8.32057	8.62324
OGFOD1	4.0415	4.04131	4.04227	4.0414	4.04199	4.04257	4.04234	4.04437	4.04209	4.04194	4.04131	4.0414
MGC34830	4.04562	4.04305	4.05292	4.04814	4.04696	4.04503	4.04305	4.04737	4.0557	4.06101	4.05078	4.04209
STS-1	7.72052	6.75125	6.77048	6.38721	7.03525	7.25773	6.79028	7.92681	7.3759	7.12527	7.31706	7.5789
SCMH1	6.01994	6.19244	6.38289	5.91657	5.42442	6.54726	6.41636	6.05508	6.34886	6.8286	6.35144	5.92924
ZNF483	4.04632	4.0419	4.0457	4.04131	4.04332	4.04217	4.04839	4.04159	4.04724	4.0428	4.0439	4.04391
PBEF1	6.92158	4.19519	6.01632	7.74121	7.79536	7.03309	6.00382	8.7042	4.42958	5.2135	8.46548	7.77332
CACNB2	4.04159	4.04177	4.04158	4.04226	4.04168	4.04131	4.04181	4.04225	4.04187	4.04367	4.04168	4.04168
TREX1	5.09757	5.37605	4.31772	4.20323	4.20126	4.15501	4.47437	4.16993	5.3136	5.23777	4.64089	4.84235
USP2	4.0483	4.0439	4.05985	4.04844	4.0603	4.06307	4.05825	4.04677	4.05869	4.05483	4.05092	4.05688
ITGB4	4.04367	4.04305	4.04439	4.04177	4.04181	4.0414	4.0414	4.04177	4.04227	4.04194	4.04168	4.04131
FLJ13984	4.04666	4.04418	4.04342	4.04377	4.04561	4.0453	4.04171	4.05092	4.04999	4.0449	4.04159	4.04841
SMC6L1	4.04189	4.0414	4.55186	4.04252	4.0506	4.06893	4.04589	4.04487	4.30775	4.04324	4.04655	4.0414
AGPAT3	4.06429	4.04509	4.22694	4.08925	4.07318	4.18051	4.08164	4.10977	4.06241	4.07402	4.07753	4.08333
C17orf28	4.50235	5.37605	4.56534	4.48279	4.76921	4.65705	5.91487	5.37798	4.8231	4.57474	5.71478	4.89542
MRLC2	12.8884	12.7641	12.7547	12.7274	12.643	12.7734	12.6734	12.6358	12.8259	12.7808	12.8159	12.8159
TPTE2	4.04209	4.04177	4.0414	4.04189	4.04231	4.0414	4.04159	4.0414	4.04209	4.04131	4.0414	4.04199
ZYG11BL	5.2715	5.85575	4.53462	4.28166	4.25244	4.60367	5.24279	4.56941	5.29142	4.78772	4.87064	4.89542
MKNK2	7.20027	4.41889	6.9712	7.08864	7.62201	7.55461	6.79975	7.28639	5.29142	7.09332	7.29526	6.99212
ATOH8	4.60688	4.0796	4.05641	4.08925	4.06547	4.05235	4.18424	4.06169	4.09994	4.0728	4.07057	4.0792
NUDT1	4.05993	4.04177	4.05742	4.06893	4.05472	4.05472	4.06615	4.05896	4.0603	4.04923	4.06059	4.05062
CX3CL1	7.62953	7.78154	8.47607	7.97252	7.6488	8.18638	7.52061	8.94674	7.96744	9.06176	7.73721	6.87962
ITGA3	4.04814	4.05016	4.04351	4.04226	4.04959	4.04627	4.04471	4.04606	4.04187	4.04511	4.04511	4.0477
LRIG2	4.15662	4.1898	4.31599	4.1298	4.49903	4.11444	4.15445	4.15448	4.18893	4.12127	4.12078	4.72327
FLJ39155	4.04898	4.04509	4.04209	4.04189	4.04407	4.04191	4.04575	4.04209	4.04414	4.04596	4.04377	4.04964
PARD6A	4.07803	4.05499	4.06266	4.05561	4.0453	4.05629	4.06429	4.04974	4.0439	4.04978	4.05181	4.04931
BCL2L1	10.7842	10.7842	10.5856	11.1086	10.4808	10.7385	10.7385	10.7947	10.7286	10.8789	10.8202	10.7028
ZDHHC20	4.05678	4.05074	4.05142	4.05167	4.05742	4.05545	4.06102	4.057	4.0565	4.05766	4.05063	4.05587
COX6C	11.6882	11.7774	11.4727	12.0165	11.6021	11.6965	11.7	11.5045	12.2088	11.5987	11.9147	11.7883
BTBD11	4.04715	4.04153	4.04688	4.04159	4.04621	4.04287	4.04456	4.04499	4.04414	4.04511	4.04606	4.04538
GCC2	4.04167	4.0414	4.0419	4.04199	4.04231	4.04184	4.04181	4.04199	4.04162	4.042	4.04199	4.04287
DNAJC5B	4.0415	4.0419	4.04131	4.04209	4.04209	4.04191	4.0415	4.0415	4.04187	4.04254	4.04199	4.04224
CD1C	4.11437	4.16794	4.06616	4.18643	4.05152	4.48399	4.33993	4.93166	4.14488	4.06022	4.31772	4.18515
FLJ33718	4.10329	4.0863	4.0728	4.08046	4.08384	4.08798	4.07207	4.14335	4.06279	4.09955	4.10145	4.05952
MPP2	4.04252	4.05155	4.04167	4.04569	4.04209	4.04511	4.04209	4.04331	4.04131	4.04149	4.04296	4.04177
PCDHGA3	4.04296	4.04177	4.0419	4.0414	4.04231	4.0414	4.04234	4.04225	4.04227	4.04149	4.04168	4.04177
SIRT6	4.05863	4.06852	4.04497	4.05131	4.04939	4.04619	4.048	4.04933	4.04788	4.04639	4.05781	4.04524
ADCY9	4.09407	4.27808	4.72166	4.08174	4.06723	4.34543	4.05497	4.11668	4.11298	4.52011	4.13282	4.08305
ELK1	6.43524	4.96615	5.87521	5.77734	5.46648	6.35144	6.40562	6.68987	5.72495	6.42953	6.3862	6.18428
PTPN23	4.09031	4.33993	4.07096	4.07333	4.1635	4.10977	4.06556	4.11394	4.17292	4.16487	4.36307	4.20547
HAPLN3	4.08251	4.07615	4.06295	4.07007	4.14415	4.0564	4.06241	5.74446	4.04469	4.04884	4.15086	4.06805
ATP1B3	7.26931	4.07549	7.02905	7.51914	8.26598	7.19958	4.29037	6.94431	4.94953	5.90578	7.59432	7.37126
UBE3A	4.04679	4.04375	4.04688	4.04727	4.06511	4.054	4.04305	4.04225	4.04643	4.04367	4.04555	4.04381
HEYL	4.04855	4.0513	4.058	4.05095	4.04168	4.06019	4.05603	4.04974	4.05545	4.12208	4.0463	4.04637
HOXB4	4.04347	4.04418	4.04182	4.04199	4.0506	4.04281	4.04159	4.04357	4.04483	4.04348	4.04131	4.04579
ZNF24	4.09031	4.04509	4.12304	4.09465	4.10802	4.18153	4.04973	4.13594	4.08259	4.10632	4.11744	4.10957
LOC440742	4.04167	4.0414	4.04212	4.04209	4.0415	4.04219	4.04171	4.0419	4.04162	4.04167	4.04305	4.04224
TESK2	4.94409	5.30472	4.89582	4.41369	6.37502	4.97787	4.72918	4.17873	4.53417	5.29735	4.15893	4.69969
ASB13	7.13847	7.00902	6.64414	6.33515	6.81974	6.68514	6.6554	5.79189	6.54881	6.40235	6.04027	6.27245
LOC283551	4.04159	4.0419	4.0419	4.0415	4.0414	4.04199	4.0414	4.0419	4.04151	4.04167	4.04159	4.04241
KIAA0323	7.30662	7.80544	6.25067	6.58876	7.88866	6.88238	6.45825	6.81804	6.29881	6.60836	6.64258	6.86252
RGL1	8.58685	7.9788	8.78009	8.74473	8.01036	8.50105	8.96324	8.68122	8.42973	8.42425	8.50105	7.85086
TRAF7	4.04159	4.04199	4.04199	4.04209	4.04159	4.04191	4.04181	4.04177	4.04187	4.04149	4.04159	4.0415
CCL18	4.0415	4.04167	4.0426	4.04209	4.04209	4.0425	4.04871	4.04499	4.04162	4.04176	4.04296	4.0415
ACSL3	4.07198	4.07057	4.05789	4.07422	4.08692	4.07582	4.11084	4.06535	4.04908	4.05835	4.06448	4.05238
PTF1A	4.0415	4.04177	4.04182	4.04177	4.0419	4.04167	4.0453	4.04321	4.04355	4.0414	4.0414	4.04168
ACTN2	4.05517	4.06675	4.04808	4.05256	4.08453	4.04979	4.06158	4.05205	4.07564	4.05084	4.05563	4.06675
TXN2	4.05078	4.04404	4.05177	4.04908	4.04939	4.04619	4.04936	4.04796	4.04151	4.05242	4.04772	4.04224
SPANX-N1	4.04131	4.04167	4.04182	4.0415	4.04181	4.04191	4.0415	4.04274	4.0414	4.04391	4.04131	4.04168
PLAC4	4.04131	4.0414	4.0424	4.04366	4.04199	4.04586	4.0415	4.04199	4.04209	4.04131	4.04491	4.04131
ACRV1	4.0505	4.06326	4.0528	4.06058	4.05021	4.05298	4.0598	4.05205	4.09667	4.0965	4.05445	4.05803
ZP1	4.04596	4.04153	4.04305	4.0415	4.04518	4.04217	4.04338	4.04331	4.04595	4.04453	4.04915	4.04673
GML	4.04131	4.0419	4.04149	4.04366	4.04131	4.04184	4.04286	4.04177	4.04187	4.042	4.04168	4.04209
UTX	6.2332	7.68786	6.77362	6.38203	7.23285	6.39337	6.16396	7.11711	6.85906	6.84652	6.39823	6.96572
CLEC7A	4.0422	4.04305	4.04149	4.04226	4.04321	4.04131	4.04266	4.05453	4.0439	4.0421	4.04811	4.0414
TMPIT	5.4705	4.64342	4.47969	5.94289	5.57912	4.38501	6.33842	6.01632	6.03661	4.87186	6.22495	5.88204
GPR154	4.04235	4.04305	4.0414	4.04167	4.04231	4.04131	4.04338	4.04159	4.04162	4.04176	4.04224	4.04159
LOC653614	4.0414	4.0419	4.04131	4.0414	4.0419	4.04184	4.04181	4.0441	4.04131	4.04131	4.04178	4.04224
ATP6V1G2	4.04632	4.05187	4.05413	4.0536	4.04651	4.05145	4.04717	4.0499	4.0562	4.05912	4.05078	4.05627
C5orf21	8.47355	8.65459	9.24799	8.81771	7.83449	9.0566	8.75962	8.46132	8.33175	8.78881	8.33968	8.08052
MED6	9.4622	9.19775	9.65451	9.17108	9.54902	8.97233	9.00841	9.29797	9.18975	9.54031	9.27728	9.3876
CPSF1	6.66615	6.81291	7.57695	6.56051	7.3927	7.4489	7.36303	7.03968	7.23839	6.87487	7.06257	7.29771
MRPS31	10.2225	9.33978	10.7715	10.3732	8.36079	10.5017	10.7467	9.39434	10.8789	10.7366	9.85233	9.76993
EFNB1	4.63152	4.91633	4.08212	4.09816	4.21256	4.08906	4.21177	4.21933	4.20547	4.1229	4.17873	4.2328
HSPA1L	4.63767	4.33618	5.03069	5.2074	4.05325	4.71967	4.22303	4.17286	6.32071	4.87596	4.20277	4.7651
TEKT1	9.26488	8.06247	10.0329	9.66857	4.05108	10.5001	10.6369	9.08036	10.5109	10.3539	8.76145	9.3876
FCHO1	4.05721	4.08463	4.04586	4.06279	4.04762	4.06178	4.05861	4.07306	4.06061	4.0593	4.07218	4.05824
CHD1	6.65402	6.4893	7.35926	7.15704	7.44449	6.60268	7.25482	7.47583	6.88013	6.70348	6.58732	7.03936
RASA3	4.05383	4.05663	4.0623	4.07047	4.04714	4.16938	4.05603	4.05476	4.0562	4.05946	4.05403	4.05043
ZDHHC22	4.0415	4.04153	4.0419	4.04131	4.04209	4.04131	4.04234	4.04167	4.04522	4.04149	4.04131	4.04209
ZNF589	6.06418	5.62443	4.78183	4.18956	5.84836	5.25315	6.22743	5.04565	6.44582	4.93229	5.13078	5.54377
THRA	4.04584	4.04177	4.04465	4.04422	4.04266	4.04408	4.04276	4.04159	4.04187	4.04131	4.0414	4.04209
MGC4618	7.78874	7.69162	8.01185	7.84916	8.44261	8.03729	7.95968	7.67109	7.85517	8.00414	7.66568	7.94458
HERC6	9.55378	10.5498	9.55179	9.73101	10.1924	9.36879	8.98734	9.23151	9.23231	9.84164	10.4	9.33584
KNS2	8.26961	8.10405	7.9513	8.19572	7.53439	7.26103	7.62643	6.75092	7.87965	7.82248	8.11493	7.62381
LOC653705	4.04189	4.04199	4.04167	4.04226	4.0419	4.04176	4.0419	4.0419	4.04268	4.04149	4.04199	4.04199
RAD9B	4.0415	4.0414	4.04455	4.04159	4.04159	4.04191	4.04366	4.0415	4.04227	4.04176	4.04717	4.04476
MCTP1	5.39695	4.19259	4.08357	4.20323	4.21674	4.05098	4.0863	4.20338	4.0701	4.05611	4.27669	4.06168
ZNF197	4.08188	4.10415	4.11011	4.08101	4.06361	4.07881	4.07477	4.09315	4.1255	4.08012	4.11069	4.07889
CECR5	8.53357	8.16923	8.43353	8.15616	8.22027	8.34072	7.91831	7.71492	8.17136	8.42138	8.53809	8.27684
RALGPS2	4.04131	4.05042	4.0454	4.04131	4.04287	4.04439	4.0419	4.04225	4.04162	4.0421	4.04224	4.04381
C15orf48	7.11043	6.55936	5.504	7.06505	8.65481	6.18096	5.97602	9.19507	5.67065	5.06915	7.7075	6.55745
SUHW2	4.04277	4.04244	4.04964	4.04317	4.04561	4.04423	4.05013	4.0415	4.04908	4.04685	4.04285	4.04328
GPR157	4.04159	4.04131	4.04167	4.04524	4.04181	4.04149	4.04171	4.04209	4.0414	4.04158	4.0415	4.04709
FLJ39599	4.07144	4.0796	4.07506	4.07789	4.07051	4.07508	4.18783	4.19667	4.08902	4.07218	4.09197	4.0792
TRIM32	6.22936	6.64017	6.64312	6.44382	5.32209	6.85698	6.74151	5.8854	6.63183	6.63721	6.20439	6.28885
CX40.1	4.04705	4.05155	4.04482	4.04497	4.04978	4.04224	4.0443	4.04473	4.04626	4.04402	4.04783	4.05183
CASK	5.2715	4.65982	4.80305	5.3721	6.60157	4.9226	4.13511	4.77253	4.32165	5.43824	5.36966	5.85408
LSP1	4.06626	4.04541	4.04578	4.12641	4.05669	4.26901	4.06715	4.10695	4.05088	4.0537	4.05977	4.07174
TRIM6	4.0422	4.04177	4.04149	4.04167	4.0419	4.04158	4.04181	4.04209	4.04151	4.04176	4.04159	4.04159
C8orf15	4.04235	4.04433	4.04212	4.0415	4.04385	4.04209	4.04209	4.04225	4.0414	4.04341	4.04209	4.04159
MGC70863	5.08513	4.32165	4.69153	4.25356	4.11348	4.31396	4.14029	4.07198	5.22606	4.32381	4.24605	4.12343
C2orf17	7.76129	8.1143	6.90397	7.58392	8.10405	7.22315	7.34447	7.24138	7.58574	7.13172	7.30696	7.54743
LOC347273	4.04814	4.05462	4.05467	4.05385	4.05325	4.04788	4.05603	4.0539	4.05336	4.05426	4.04621	4.04931
DCX	4.04277	4.04199	4.04266	4.04422	4.04199	4.04219	4.04286	4.0415	4.04378	4.04254	4.0415	4.04416
FLJ46385	4.04167	4.04167	4.04167	4.04177	4.0415	4.04149	4.04171	4.0419	4.04162	4.04131	4.0415	4.04159
ACO2	5.18336	4.3602	6.21697	5.77515	5.31597	6.30581	5.72855	5.56097	4.17424	5.85668	6.2332	6.10108
C1orf58	4.0415	4.04131	4.04595	4.04177	4.04181	4.04149	4.04159	4.04331	4.04162	4.0421	4.04324	4.0414
RANBP2	4.04131	4.04131	4.0563	4.05277	4.04418	4.04829	4.0443	4.05032	4.05845	4.0478	4.04861	4.04609
CLC	4.0415	4.04541	4.04317	4.0536	4.0481	6.55911	7.32676	7.89307	5.90999	4.05611	7.38409	7.15198
LENG8	4.04705	4.07119	4.04927	4.04285	4.06178	4.04926	4.048	4.04737	4.05821	4.04923	4.04946	4.05256
SCAMP2	5.37427	6.87389	4.56312	5.73036	5.57912	4.81374	6.32454	4.91994	5.35235	4.55867	5.30607	5.46367
LOC653285	4.04728	4.06241	4.04266	4.04446	4.04682	4.04158	4.04954	4.04513	4.04978	4.04619	4.04655	4.04673
KIF7	4.06077	4.06367	4.05667	4.05317	4.09071	4.04776	4.04936	4.04882	4.05998	4.04832	4.05305	4.04783
HNRPH3	4.18497	4.69479	6.59151	4.81937	5.47145	4.61917	5.15123	5.03069	6.06831	5.7254	5.97602	6.18428
TMED2	8.4603	8.63633	8.72485	8.40398	8.31454	8.9544	8.13037	8.32917	8.85438	8.77781	9.18678	8.47355
NFIC	4.04189	4.04305	4.0414	4.04159	4.04762	4.04381	4.04234	4.04167	4.04535	4.04413	4.04693	4.04189
DNMT3A	4.04198	4.04167	4.04176	4.04226	4.0419	4.04131	4.04131	4.0414	4.0414	4.04248	4.04159	4.04177
ZNF447	8.1832	8.17868	9.32599	8.47769	7.07266	9.50277	8.96901	8.05963	8.69608	9.24229	6.90693	8.29848
SCARA3	4.05904	4.05462	4.11374	4.06083	4.04561	4.07477	4.06158	4.05835	4.06969	4.09268	4.04884	4.05908
LOC647649	4.04562	4.05187	4.0454	4.04861	4.0478	4.04465	4.04209	4.0415	4.04414	4.04442	4.04296	4.04756
OTOA	4.04131	4.04465	4.04149	4.04167	4.04168	4.04199	4.0419	4.0419	4.0414	4.04158	4.0415	4.0414
P2RX3	4.0415	4.04305	4.04176	4.04177	4.04181	4.04257	4.0414	4.0419	4.04131	4.04185	4.04305	4.04159
KIAA2010	4.04131	4.04167	4.04282	4.04177	4.04168	4.04191	4.04181	4.0414	4.04227	4.04176	4.04189	4.0415
SLC27A4	4.04198	4.0421	4.04199	4.04209	4.04159	4.04257	4.04171	4.04159	4.04227	4.04176	4.04178	4.04177
NUTF2	4.06891	4.04153	4.10755	4.07789	4.0492	4.06287	4.08884	4.06169	4.04509	4.0792	4.0728	4.05546
TRNT1	4.04287	4.04167	4.04305	4.0415	4.04199	4.04149	4.04234	4.0454	4.04227	4.04271	4.04131	4.04177
TOM1L2	4.27686	4.36859	4.36797	4.14177	5.82538	4.29809	4.19567	5.03069	4.12007	4.09813	4.28081	5.43429
PRDM1	6.10545	7.73651	6.7451	7.33035	8.24565	6.31369	6.57823	7.9441	6.06831	6.28746	7.52581	7.08931
ABR	4.05039	4.05885	4.05352	4.04974	4.05152	4.05167	4.04296	4.04722	4.04866	4.058	4.05274	4.06198
WDR19	8.7168	8.80239	9.63954	9.31321	8.36386	9.44385	9.42723	7.94561	9.32599	9.14893	8.24152	9.07898
ZCCHC11	5.0367	6.26669	5.07671	4.77084	5.60923	4.90642	4.20919	4.16673	4.27501	5.26456	4.15277	5.18125
PTBP1	11.7	11.3387	11.5224	11.0993	11.4202	11.2858	11.6102	11.3945	10.8663	11.2625	11.1667	11.1506
MORN1	4.04621	4.0421	4.07532	4.0631	4.04199	4.08555	4.11859	4.05505	4.04609	4.06331	4.04999	4.07795
STK24	11.8923	11.9249	11.8818	11.5184	12.0678	11.931	11.5184	11.7737	11.2336	11.2068	11.8423	11.5752
RNF138	4.42312	4.72876	5.7656	4.23622	4.21256	5.15989	4.87514	4.17802	5.15942	4.55325	4.29459	4.35013
ZNF502	4.14955	4.62344	4.1812	4.08626	4.13599	4.08453	4.07477	4.07824	4.37569	4.28846	4.12732	4.13333
PCDHGC5	4.04209	4.0419	4.04209	4.04209	4.04359	4.04227	4.04351	4.04343	4.04708	4.04498	4.04798	4.04209
PIK4CA	8.2958	8.58016	8.69889	8.33142	8.52804	8.56241	8.63925	8.53694	8.42173	8.6839	8.44161	8.46548
CASZ1	8.06615	7.08688	7.79722	7.80987	8.58391	8.32476	7.86459	8.49208	7.40041	7.69391	7.83996	8.51236
PHF17	4.05925	4.04861	4.057	4.06083	4.0647	4.10145	4.05292	4.05581	4.04595	4.05167	4.05386	4.05304
NFAT5	4.0422	4.0448	4.0422	4.04177	4.04589	4.04184	4.04171	4.04225	4.0414	4.04185	4.04159	4.04177
C19orf25	4.35722	4.83438	4.69153	4.21224	4.35968	4.84537	5.31868	4.28846	5.12774	4.44802	4.69153	4.22771
SLC7A11	4.09226	4.15001	4.04901	4.05587	4.07723	4.04272	4.05825	4.04663	4.0444	4.04453	4.06367	4.10902
PURG	4.0422	4.04305	4.0419	4.04524	4.0414	4.04231	4.04378	4.04131	4.04162	4.0414	4.04189	4.0415
MDM1	4.04379	4.04579	4.05426	4.06058	4.04199	4.04714	4.04305	4.06507	4.04342	4.04832	4.05034	4.04168
KRTAP3-1	4.0422	4.04167	4.0419	4.04189	4.0414	4.04167	4.04181	4.04199	4.04268	4.042	4.04189	4.04177
C12orf46	6.04774	5.99904	7.39585	6.25312	5.48451	4.99502	5.16602	4.27686	5.92173	5.82475	7.20835	5.9861
UNQ6411	4.04693	4.05545	4.0457	4.04788	4.04359	4.04788	4.0439	4.04513	4.04944	4.04803	4.04946	4.05453
SLC23A2	4.04235	4.04167	4.04212	4.04199	4.0419	4.04149	4.04366	4.04199	4.04209	4.04413	4.04209	4.04241
UTRN	4.22399	4.4712	4.40524	4.22771	4.37023	4.47437	4.58423	4.36705	4.44892	4.49354	4.2193	4.37177
FLJ14668	8.459	8.03766	8.33762	7.90889	8.37563	8.10991	8.08052	7.53698	8.00665	8.06496	7.82086	7.94006
RIOK2	6.52452	7.00622	7.04087	6.6828	6.51877	7.03171	5.75201	5.80568	7.63132	7.23125	7.04634	6.59996
SPAG11	4.0415	4.04131	4.04176	4.04199	4.04181	4.04158	4.0415	4.04199	4.04151	4.0414	4.0415	4.04269
LOC51255	10.1967	10.5791	10.2366	10.1443	9.78929	9.90042	10.574	9.99073	10.798	10.0625	10.4965	10.0151
PLAC8L1	4.04954	4.05931	4.04772	4.04757	4.05803	4.04408	4.05146	4.0419	4.0541	4.04639	4.04595	4.05739
SCGB1A1	11.5224	10.3095	13.304	11.1854	9.88318	12.7641	12.5812	10.5371	13.0972	13.2147	10.1112	11.931
SELV	4.04209	4.0419	4.04199	4.04317	4.04651	4.04131	4.04181	4.04296	4.04209	4.04149	4.04468	4.04159
MRPS22	9.2521	9.05951	9.00442	8.97791	9.04661	8.84699	8.94184	8.8712	9.28905	9.02734	8.97753	8.95078
DCLRE1B	4.04235	4.04199	4.0454	4.04511	4.04321	4.04257	4.04366	4.04296	4.04187	4.04296	4.04758	4.05062
PRDM16	4.04189	4.04177	4.04182	4.04159	4.04231	4.04209	4.04199	4.04159	4.04187	4.04185	4.04168	4.0415
SCARF2	4.04209	4.04199	4.05258	4.04908	4.04181	4.05235	4.04656	4.04225	4.04307	4.05671	4.0415	4.0415
TNFSF14	4.06545	4.06191	4.05022	4.15279	4.05669	4.05867	4.06325	4.83305	4.05336	4.05739	4.07532	4.08373
CAPNS1	10.8442	10.7513	10.8417	10.7049	10.5017	11.082	10.7552	10.574	10.0692	10.6694	10.798	10.7552
RPL17	9.63954	8.55066	9.83421	9.56668	9.02261	9.54031	8.88069	8.57646	9.68258	9.60267	9.23377	9.17235
KLK3	4.04189	4.04177	4.04158	4.04189	4.04181	4.04131	4.04234	4.0414	4.04162	4.042	4.04199	4.0414
TNFAIP1	6.72046	7.04575	5.98193	6.28546	7.00065	6.15437	6.07385	6.8344	6.3816	6.04628	7.04634	6.6421
XKR6	4.04131	4.05499	4.04182	4.04199	4.04131	4.0414	4.04159	4.04177	4.0414	4.04296	4.0415	4.04241
OR5R1	4.04209	4.04153	4.04305	4.0414	4.04472	4.04149	4.04181	4.04225	4.04209	4.04167	4.04224	4.04199
DSG3	4.81178	6.85023	4.1638	4.54637	6.81665	4.68255	4.09169	6.8588	4.17738	4.05242	6.51187	6.67329
TSPAN3	9.93911	6.94991	10.984	10.6207	10.4885	11.2697	9.83384	10.3095	8.99851	10.5711	10.7049	9.99503
RNASE9	4.04177	4.0419	4.04158	4.04189	4.04131	4.04191	4.04199	4.04209	4.04151	4.0414	4.04159	4.04168
RFP	4.50691	4.63947	4.22392	4.20604	4.23746	4.32865	4.27946	4.22241	4.47284	4.52011	4.59214	4.60416
C1orf124	4.83388	4.53779	5.10563	4.76439	5.23345	5.06073	4.14513	4.22401	4.42958	5.14298	4.68134	4.50235
EIF4B	10.0566	10.0572	10.552	10.0112	9.95085	10.589	9.55179	9.74356	9.79548	10.2159	9.84543	9.89118
IFT81	4.04317	4.04509	4.0605	4.05317	4.05581	4.07661	4.0505	4.04842	4.11394	4.0613	4.04266	4.05043
ASAH1	4.04483	4.04579	4.04415	4.04482	4.04472	4.04645	4.05531	4.0453	4.04827	4.04521	4.04679	4.04637
DMRTA1	4.05143	4.04305	4.24495	4.05812	4.04544	4.05472	4.06292	4.04274	4.0565	4.04657	4.04999	4.04739
FLCN	4.04177	4.04305	4.04882	4.05021	4.04255	4.04374	4.04378	4.04811	4.04522	4.04538	4.04296	4.04426
ASB6	4.04131	4.0421	4.04158	4.04167	4.04159	4.04158	4.04209	4.04167	4.04176	4.04167	4.04209	4.04131
ING1	4.0414	4.04199	4.0422	4.04167	4.04255	4.04217	4.04131	4.04131	4.04227	4.04185	4.04224	4.04277
ZMYND12	5.28125	4.48399	7.24954	6.88339	4.0415	8.00304	6.92613	6.20488	6.94489	7.90616	5.70564	6.31536
SIGLEC10	5.40698	4.25739	4.05834	6.71823	4.0683	5.24279	6.28854	7.59105	4.06361	4.07218	6.61794	4.74694
INTS6	8.28965	7.98482	7.45158	7.5341	8.36324	7.3441	7.49111	8.06871	7.7425	7.6591	7.49601	7.75708
ARPC3	9.80379	10.2721	9.69838	9.97139	10.0804	9.63853	8.94548	9.70744	9.60762	9.42354	10.1266	8.99554
KIAA0427	5.06073	4.38089	4.94182	4.40789	4.5952	4.55882	4.99502	4.52243	4.87331	5.205	5.25623	5.69466
UGT3A2	4.04159	4.04199	4.04167	4.04226	4.04168	4.0414	4.04181	4.0414	4.0414	4.04271	4.04189	4.0415
C6orf59	4.04347	4.04153	4.04936	4.04446	4.04332	4.04638	4.04305	4.0441	4.04844	4.06254	4.04606	4.05882
TIAM1	4.1283	4.13059	4.0695	4.06569	4.39499	4.09753	4.04973	4.12985	4.04549	4.06117	4.07389	4.08068
SERPINE2	9.44098	9.31208	9.64644	9.20509	10.3547	7.44055	8.48601	9.37508	6.90668	6.10789	8.68046	8.95776
KLHL18	4.10254	4.08935	4.09124	4.06569	4.15694	4.08123	4.0986	4.08671	4.08971	4.09268	4.1072	4.10618
RET	4.05517	4.05246	4.04808	4.0414	4.04372	4.08521	4.05233	4.04882	4.04469	4.05437	4.04522	4.04931
ZNF218	8.67614	9.1266	8.32669	8.24009	8.75091	8.94799	8.10967	8.25544	8.29811	9.20054	8.3025	8.70204
ARRDC2	5.24762	5.72901	4.59164	4.96946	5.65875	4.36534	5.13203	5.36966	6.05824	4.89984	5.65153	5.54377
PRKRIR	9.09143	9.37249	9.49268	9.059	9.25961	9.02775	8.59629	8.80794	9.3043	9.21786	8.89336	8.92205
GPATC1	6.00682	6.18088	5.85097	5.97143	6.15285	5.54506	5.74288	4.81374	6.16296	5.61333	5.59308	5.89331
METTL3	6.49657	6.7734	7.32754	7.04311	7.2538	7.58905	7.53504	6.21664	7.28512	6.81045	6.84029	7.24416
UPK1A	4.0415	4.04695	4.04217	4.04159	4.05413	4.04131	4.04737	4.0453	4.04469	4.042	4.04499	4.04796
KIAA1794	4.05039	4.05499	4.06168	4.05039	4.04621	4.05077	4.05276	4.04722	4.06426	4.06149	4.04901	4.06457
C2orf10	4.04252	4.04496	4.04209	4.04306	4.04159	4.04737	4.04209	4.0419	4.04176	4.0449	4.044	4.04595
AK2	5.90147	6.31573	5.4363	4.93946	6.67982	4.98066	6.24949	5.81445	6.05336	5.07962	6.71291	5.96307
SC65	4.49903	4.173	4.30257	4.1401	4.18684	4.08736	4.20084	4.20278	4.6135	4.22821	4.15194	4.60416
DGKD	4.0415	4.0414	4.04131	4.04177	4.0414	4.04209	4.04209	4.0415	4.04176	4.04131	4.0414	4.04224
SARS2	6.17615	5.73931	5.7656	5.34335	6.11276	5.29819	5.98705	6.03633	6.01186	6.04392	5.57786	5.56493
LOC653568	4.04167	4.04359	4.04199	4.04159	4.0419	4.04158	4.04234	4.04423	4.04643	4.04357	4.04437	4.04277
ABHD5	5.60258	4.84421	5.8275	5.50595	6.19638	4.79084	6.66668	6.86546	5.86319	4.94308	6.51667	6.16823
PRLHR	4.04209	4.0419	4.04167	4.04131	4.0415	4.04366	4.04171	4.0414	4.0414	4.04375	4.04643	4.04404
OR2M7	4.04198	4.04244	4.04199	4.04167	4.0414	4.04184	4.04199	4.0414	4.04414	4.04131	4.04159	4.0415
CNNM4	4.60688	5.34908	4.42326	4.77084	5.74814	5.16996	4.32799	5.07827	5.34063	4.97692	4.88119	5.27771
C1orf178	6.63498	6.42142	6.81947	6.21697	6.51542	7.3016	7.75819	8.29548	7.42783	7.01224	8.35614	6.61806
RFC2	4.05109	4.0414	4.36534	4.06893	4.08774	4.07153	4.05207	4.05915	4.04509	4.08012	4.10256	4.07359
BXDC5	5.48244	5.7084	6.15547	5.63971	5.64752	5.44121	6.19359	5.8604	6.24609	5.68407	6.38419	6.20398
ZNF323	7.85735	7.83849	7.14728	7.42919	7.67139	5.31868	7.52581	7.04979	7.86436	7.64499	7.40779	7.59466
MRPS21	9.29941	9.01005	9.79387	9.8281	9.00193	9.2677	9.87045	9.11741	9.99153	10.0438	9.84672	9.13236
DP58	4.04159	4.0419	4.04131	4.04131	4.04372	4.04158	4.04199	4.04159	4.04227	4.04131	4.04224	4.04209
LOC284323	4.04347	4.04153	4.04149	4.04338	4.04472	4.04209	4.04317	4.04159	4.0414	4.04176	4.04159	4.04168
45719	7.17121	7.73721	7.02693	7.19864	7.91176	7.31548	6.82659	7.19848	6.80083	6.21454	7.3927	7.39585
SF3A1	4.04705	4.0481	4.04724	4.04926	4.0513	4.04798	4.05207	4.04663	4.04999	4.0506	4.05445	4.04841
CAPG	4.07732	4.08935	4.07076	4.12127	4.10329	4.08163	4.06653	4.09718	4.14302	4.10157	4.21471	4.10618
TAF1A	4.05336	4.04541	4.04882	4.04892	4.04796	4.04756	4.0467	4.04423	4.04609	4.04884	4.04582	4.04426
GSC	4.0414	4.04131	4.0414	4.0414	4.0414	4.04149	4.04199	4.04167	4.04162	4.0421	4.04199	4.0415
HRASLS	4.09956	4.07889	4.05789	4.07007	4.07051	4.06638	4.0683	4.056	4.13821	4.73087	4.05952	4.09104
CHST11	4.04159	4.0414	4.04317	4.04167	4.0419	4.04199	4.0414	4.0414	4.04151	4.0414	4.04159	4.04199
ATP2A2	8.5434	6.13201	8.89264	8.98921	10.0066	10.0804	7.39909	8.61592	5.9244	8.80535	9.41469	8.61821
LOC644792	4.0414	4.04199	4.04621	4.04471	4.04255	4.0425	4.04561	4.0454	4.04724	4.04498	4.04423	4.04368
LOC649019	4.04596	4.04709	4.04176	4.04189	4.04621	4.04167	4.04327	4.04296	4.04176	4.04287	4.04545	4.04464
MYL1	4.04198	4.04167	4.04131	4.0467	4.04199	4.04219	4.04378	4.04473	4.0414	4.0421	4.04224	4.04709
ROR1	4.04189	4.0419	4.0419	4.04209	4.0414	4.04167	4.04171	4.0415	4.04197	4.04149	4.04189	4.04199
FBXW7	4.04728	4.04167	4.04814	4.04338	4.04883	4.04849	4.04181	4.04499	4.04469	4.04758	4.04413	4.0414
NUCB2	9.26404	9.23986	10.3753	9.94501	8.89584	9.86356	10.0715	9.47641	10.1993	10.2572	8.98843	9.67218
MMP11	4.07768	4.20097	4.04415	5.87029	4.05175	4.04199	4.05313	4.04621	4.05068	4.04978	4.05653	4.04609
GTF2E1	6.25776	6.47186	6.32933	5.84878	5.65875	6.18527	4.7997	5.35538	5.78463	5.94971	6.20626	5.40311
RPE	4.04209	4.04562	4.04199	4.04209	4.04199	4.04446	4.04327	4.04473	4.04414	4.04317	4.04224	4.04349
ADCY7	4.0652	4.05042	4.05304	4.04844	4.06635	4.07881	4.05497	4.06169	4.057	4.05191	4.04798	4.05758
ZHX1	4.04209	4.0421	4.04342	4.04539	4.04159	4.04281	4.04547	4.0415	4.04268	4.04685	4.04189	4.04296
LRRIQ1	4.14216	4.16673	6.44837	5.51279	4.04297	5.89996	5.0918	4.12901	5.80181	5.15764	4.10358	4.14404
NAG8	4.80946	5.14026	4.41369	4.15191	6.63389	4.65705	4.29288	5.41367	6.11901	5.59561	5.41212	6.33916
PDE6B	4.07057	4.04418	4.54267	4.05561	4.04181	4.9296	4.05581	4.04737	4.04887	5.27799	4.04499	4.10957
CDC14A	4.05224	4.04601	4.05742	4.0483	4.04901	4.04645	4.057	4.04343	4.06309	4.04978	4.04241	4.04563
GALNT10	4.04954	4.04199	4.0457	4.05317	4.04846	4.04987	4.05912	4.04898	4.04961	4.04511	4.04758	4.05043
STAB1	4.05416	4.05703	4.04367	4.07537	4.11665	4.05914	4.05825	4.13279	4.0565	4.07958	4.14877	4.11148
CDK5RAP2	8.69738	9.69774	9.66857	8.47932	9.27902	8.94389	9.50714	8.53778	9.24609	9.08036	8.13003	9.62906
RGS1	4.12942	5.02457	4.09906	6.0011	4.12981	5.55277	4.16487	7.77398	5.5901	5.68407	7.85463	7.49515
DHX9	4.10618	4.04601	5.03551	4.06488	4.32515	5.1888	4.0714	4.09874	4.04307	4.18538	4.09904	4.1307
NRF1	4.05742	4.0481	4.04826	4.04199	4.04651	4.05587	4.05207	4.05354	4.04454	4.04944	4.05847	4.07421
NTN2L	4.04167	4.04153	4.04167	4.04226	4.04159	4.04191	4.04159	4.04209	4.04131	4.04131	4.04224	4.04189
KIAA0319L	5.19666	4.04936	5.71792	5.0008	5.01198	5.79059	5.50529	5.40741	4.07651	5.73316	5.07161	4.7566
BRUNOL6	4.05863	4.05386	4.06266	4.05095	4.07233	4.05709	4.06929	4.0454	4.0541	4.05483	4.0485	4.07359
KRTAP19-4	4.04189	4.0421	4.04199	4.04167	4.04159	4.04131	4.04199	4.0414	4.04151	4.04131	4.0415	4.04177
PLAU	7.74401	8.45301	6.44961	7.86343	8.0675	6.38548	6.80433	8.32775	5.55316	4.64085	8.16848	7.80391
TNPO2	8.91917	8.27955	8.77276	8.20202	8.33408	8.9946	9.10912	8.71222	8.78192	8.86851	8.33762	8.64233
C17orf55	4.0477	4.07549	4.04266	4.05623	4.0513	4.04439	4.05476	4.05205	4.0562	4.04715	4.04706	4.05117
KCNQ1	4.09134	4.06901	4.0695	4.06971	4.0603	4.05745	4.15768	4.06449	4.11225	4.06331	4.06647	4.06488
C1orf110	8.21	8.32732	9.2072	8.62615	8.81176	9.15507	8.91437	7.92607	9.42582	9.08546	7.47846	9.4622
SLCO1A2	4.04131	4.0419	4.04176	4.04167	4.04255	4.0414	4.04171	4.04131	4.04151	4.0421	4.04209	4.04159
MYLIP	8.62478	8.77913	8.93301	8.52897	8.96988	8.60702	7.83809	8.46585	7.64057	7.86229	8.18431	9.17709
ZBTB7A	4.04209	4.04177	4.04406	4.0414	4.0419	4.04545	4.04209	4.04225	4.04197	4.0421	4.04168	4.0414
SLC39A10	4.0535	4.0812	4.05718	4.05152	4.15487	4.06352	4.0683	4.07532	4.11745	4.06349	4.05205	4.06488
PNLDC1	4.04814	4.0584	4.40196	5.6629	4.04199	5.02109	5.95679	4.07987	5.80525	5.73127	4.19064	4.0687
CNOT7	7.32181	7.13335	6.66378	7.20305	6.66704	6.96023	6.53351	6.85408	6.73283	6.98312	6.97416	6.43524
STAU1	8.10588	8.39897	8.25414	8.34882	8.84094	8.77227	7.78406	8.45441	8.17739	8.41318	8.58494	8.37643
MAPKAPK2	4.04131	4.04244	4.04149	4.04177	4.0419	4.0484	4.04171	4.04695	4.04151	4.0477	4.04667	4.04287
GOT1	8.88835	8.9544	8.8905	8.88543	8.92355	8.78505	9.18494	9.13064	9.00707	8.69927	9.41979	8.63079
ATP10D	4.04693	4.04347	4.0453	4.04377	4.04746	4.04767	4.048	4.05531	4.04788	4.04498	4.04758	4.04579
USP9X	8.21361	8.36166	8.40827	8.13406	8.37643	8.58266	7.99771	8.01562	8.15025	8.30402	7.7828	7.75708
ADAMTS19	4.0505	4.05663	4.04749	4.04892	4.04846	4.04936	4.0505	4.0686	4.04522	4.04677	4.05018	4.04563
FLJ20186	5.17035	5.56097	4.54688	5.64488	4.95581	4.11668	5.40197	4.14463	5.88438	4.36448	5.21582	5.22303
SLC41A1	4.09495	4.72876	4.86882	4.81374	4.08251	5.44728	4.86892	4.14815	5.17465	5.63018	4.11808	4.26754
ZNF704	4.05668	4.10205	4.05443	4.05749	4.05224	4.05531	4.05825	4.0539	4.05514	4.04923	4.05423	4.05627
MGC33407	4.04189	4.0421	4.04282	4.04177	4.04131	4.04184	4.04171	4.04177	4.04209	4.0421	4.04178	4.04224
TSPAN10	4.04389	4.04167	4.05652	4.04957	4.04827	4.05587	4.0419	4.04513	4.04927	4.0453	4.06149	4.04915
E2F6	7.51582	7.4157	6.95452	7.15113	7.40339	6.94084	6.95452	6.79975	7.22556	6.91083	7.184	7.44373
KATNAL2	4.05517	4.0445	4.26388	4.05114	4.04231	4.06931	4.11149	4.04343	4.04187	4.0537	4.04159	4.04168
OR2T27	4.04198	4.04579	4.0414	4.04167	4.05249	4.04167	4.0415	4.0419	4.04227	4.04296	4.04178	4.04199
DUPD1	4.04515	4.0421	4.04212	4.0414	4.04199	4.04158	4.04199	4.04167	4.04187	4.04158	4.04209	4.0425
ASAM	4.05109	4.07762	4.04707	4.04741	4.05325	4.04595	4.04131	4.04796	4.05068	4.04677	4.04511	4.04404
PRPF38A	5.73127	5.91935	5.30849	5.51279	5.56797	5.36994	4.63889	4.47683	5.89229	5.15448	4.79359	5.49885
METTL7A	4.85688	4.4106	6.92118	6.03954	5.18435	6.31369	6.16781	5.4381	6.04282	6.07153	5.09473	5.89935
SPOCK2	7.53698	6.20716	6.15269	6.6377	5.54506	5.85294	4.77253	6.91213	5.49194	6.40093	4.62573	4.63103
TSKS	4.04209	4.04199	4.0414	4.0414	4.04168	4.04322	4.04159	4.04225	4.0414	4.042	4.0415	4.04168
GOSR2	5.0367	4.75715	4.86882	4.65982	4.67905	4.28283	4.2817	5.28329	4.74759	4.89058	5.96548	4.96316
C21orf57	7.98529	7.36642	6.70268	7.46627	7.0964	7.0296	7.3705	7.7393	8.08159	7.59086	7.73292	7.75452
GFRA2	4.13863	4.19259	4.14029	4.14699	4.14673	4.11347	4.29939	4.16221	4.39163	4.15897	4.48399	4.0894
INDO	7.37035	7.48058	5.63115	7.5245	8.44579	5.79059	7.05192	9.23881	6.97693	8.40841	7.88149	6.67329
ZMYM3	4.1251	4.21146	4.39943	4.12849	4.16923	4.65408	4.27946	4.07532	4.71081	4.57008	4.09497	4.30788
LTBP1	4.04389	4.04131	4.04656	4.0467	4.04561	4.04167	4.04737	4.04553	4.05068	4.04639	4.04933	4.04709
GLT1D1	4.04131	4.0421	4.0419	4.04159	4.0415	4.04184	4.04209	4.0414	4.04209	4.0414	4.04296	4.04224
CCKAR	4.04643	4.04621	4.04688	4.04226	4.04131	4.04366	4.04351	4.04321	4.04427	4.04254	4.04305	4.04381
RIT1	5.32981	5.73316	4.50691	4.23961	5.05781	4.34307	5.01107	5.77231	5.73731	4.17873	5.87827	5.7881
PTPRS	4.04335	4.0419	4.04182	4.04131	4.04159	4.04184	4.04209	4.04167	4.04162	4.04324	4.04178	4.0415
LOC201175	4.68087	4.24303	4.2746	4.65318	5.05781	4.35881	4.46092	4.19138	4.05998	4.06707	4.60681	4.19528
ASB12	4.05531	4.05499	4.04696	4.04459	4.05201	4.04901	4.05233	4.05354	4.06061	4.04649	4.04324	4.04796
ALDH4A1	4.07318	4.04375	4.06971	4.05561	4.06178	4.12814	4.12641	4.07786	4.08382	4.11435	4.05952	4.07708
C8orf4	6.58482	4.10816	4.99072	7.34321	7.74525	7.00622	5.89593	8.03566	6.46208	8.11015	9.10019	6.37524
TRPA1	4.04441	4.0421	4.04167	4.04226	4.04168	4.04158	4.04131	4.04131	4.0439	4.04348	4.04276	4.04511
PES1	4.05167	4.04167	4.07455	4.04209	4.04746	4.05235	4.06211	4.04225	4.04227	4.04668	4.05259	4.04609
BNC2	4.04198	4.0419	4.04167	4.04656	4.05325	4.04746	4.04131	4.04368	4.04772	4.04296	4.04209	4.04296
C9orf157	4.0414	4.0419	4.04176	4.0415	4.04168	4.04131	4.04131	4.0441	4.04268	4.04149	4.04189	4.04199
SEC24D	4.09093	4.68558	4.99072	4.54637	5.58304	4.69113	5.39311	6.286	5.83288	5.69094	6.12324	5.55175
MYOT	5.02713	6.46426	5.13785	4.20512	6.82489	4.86494	4.75577	4.31317	6.32798	6.22076	5.00017	6.43808
TCEAL8	7.65101	7.22081	7.79536	7.42531	6.4969	7.09164	8.12846	7.49445	8.10732	7.9832	7.98185	7.45261
SALF	4.04131	4.04167	4.04342	4.04177	4.04131	4.04472	4.04131	4.04177	4.04131	4.04194	4.04159	4.04131
TRPC6	4.04855	4.06039	4.04415	4.05234	4.05385	4.04287	4.0439	4.0453	4.05187	4.04832	4.04545	4.04621
ZMPSTE24	9.97181	10.0997	9.96403	9.99842	9.96333	10.0827	9.88205	9.87129	10.1324	9.73981	10.1721	9.8842
RAB11FIP1	4.04159	4.04167	4.04167	4.04159	4.04209	4.04272	4.04181	4.04167	4.04197	4.04158	4.0415	4.0414
GPR87	4.08101	4.0989	4.18774	4.07299	4.27139	4.06159	4.13289	4.2501	4.15768	4.09955	4.11123	4.14028
IHPK1	4.04529	4.04131	4.04381	4.04226	4.04168	4.04176	4.0419	4.04209	4.0414	4.04194	4.044	4.0414
RBMS1	4.04666	4.04199	4.04176	4.04328	4.0415	4.04176	4.0414	4.04159	4.04268	4.04158	4.04241	4.04498
FLJ13909	4.06223	4.04305	4.05007	4.04159	4.06287	4.04423	4.06325	4.04677	4.04307	4.06586	4.05034	4.06092
LOC653709	4.04421	4.06489	4.05779	4.06279	4.04332	4.04973	4.05629	4.05114	4.05385	4.05191	4.05847	4.04563
OSBPL2	7.77398	7.70196	7.33076	7.77618	7.73507	7.29866	7.71455	7.22025	7.5517	7.35508	7.66121	7.5964
FGA	4.48166	4.70453	4.19713	4.88168	4.53134	4.1877	4.89582	4.93984	4.48901	4.17283	4.24204	4.29203
EPC2	4.0477	4.04465	4.0453	4.04159	4.04385	4.04381	4.04575	4.04462	4.04131	4.04357	4.04314	4.04451
DUSP5	9.1266	10.9185	9.09658	9.29904	10.2524	8.77716	9.54107	10.3822	8.40693	9.93911	10.3489	9.65939
ZNF304	4.05128	4.0439	4.06742	4.05006	4.0478	4.05782	4.05186	4.04737	4.04788	4.04413	4.04717	4.05131
CGI-96	4.05569	4.04199	4.0633	4.07047	4.04131	4.04677	4.04482	4.04606	4.0432	4.06022	4.05191	4.07395
SNURF	7.55071	4.1144	8.01536	7.57638	6.92396	7.59792	5.65815	6.94372	5.33575	7.90936	7.25277	7.23077
RUVBL1	6.08204	5.91477	7.06783	7.08267	4.1815	7.25277	7.24066	5.48592	7.41288	7.14146	6.59599	6.48192
ARHGEF11	4.04441	4.04496	4.04217	4.04987	4.04385	4.04191	4.04257	4.04209	4.04162	4.04232	4.04131	4.04241
ARMC8	4.04954	4.05351	4.04508	4.04446	4.04544	4.04737	4.04234	4.04473	4.04331	4.04706	4.04667	4.04451
DKFZP564O0823	9.81949	9.69042	8.85947	9.23986	9.61323	9.24538	9.23073	10.0066	9.2359	8.56241	9.76172	9.05287
PAX8	4.04269	4.04131	4.04182	4.04226	4.04287	4.0414	4.04234	4.04357	4.04162	4.04232	4.0414	4.0415
ATCAY	4.0422	4.04834	4.04423	4.04199	4.04199	4.04149	4.0419	4.0415	4.04176	4.04287	4.0425	4.04209
KCNH7	4.04198	4.04153	4.04199	4.04264	4.04209	4.04184	4.04305	4.04167	4.04268	4.04185	4.04159	4.04177
AK5	4.04235	4.04153	4.0419	4.04131	4.0419	4.04131	4.0415	4.04177	4.04131	4.04158	4.04224	4.04177
STAC3	4.04335	4.04199	4.04252	4.04159	4.04209	4.04381	4.0415	4.04225	4.04209	4.04391	4.04168	4.04391
LOC387856	4.0414	4.04153	4.04724	4.04757	4.04309	4.04241	4.0414	4.04209	4.04331	4.04254	4.0425	4.04307
CHMP2A	7.44849	5.4226	7.40641	8.0091	7.86774	7.71392	7.59279	7.41217	7.2432	7.2739	7.74933	7.40938
RPS24	10.5498	10.4366	10.6533	10.5222	10.3715	10.7623	11.0337	10.7623	11.2668	10.5274	11.1086	10.7243
WDR4	6.78118	6.51088	6.50573	6.21697	6.46126	6.98113	6.50348	7.19446	6.99009	7.29969	7.42517	6.69684
BHMT	4.04198	4.04167	4.04167	4.04226	4.04168	4.04217	4.0415	4.0415	4.04209	4.04317	4.04178	4.04199
LOC90639	7.55471	7.25977	7.30837	6.25619	7.12484	7.67568	7.41055	7.73586	7.78972	7.73236	7.06496	7.65755
HLA-G	4.68599	5.92895	5.73283	5.85771	6.75537	5.04511	5.90197	6.36463	5.66616	5.0657	6.05372	5.21049
ZYG11B	9.27413	9.30139	8.88069	8.52897	9.07967	8.77493	8.63754	8.95307	8.83286	8.46843	8.46843	8.24828
AZIN1	10.2851	10.3986	11.3106	10.622	9.82467	11.2136	10.3648	10.1235	10.7399	10.8519	10.3084	10.5236
CCR3	4.04357	4.0419	4.04199	4.04177	4.04297	4.04191	4.04199	4.04225	4.04131	4.04167	4.0415	4.0415
FBXO4	7.66642	7.58298	7.60297	7.58104	6.97052	7.14273	7.35508	6.67729	8.44754	7.73901	7.51375	7.40233
LCE2D	4.04131	4.04153	4.04167	4.04159	4.0419	4.04199	4.04234	4.04225	4.04227	4.04149	4.04209	4.04168
OR5AT1	4.04131	4.04199	4.04131	4.04159	4.04181	4.04374	4.0415	4.0419	4.04151	4.04167	4.04168	4.0414
TGIF1	4.04584	4.05795	4.0439	4.04459	4.04544	4.04627	4.04626	4.04563	4.04827	4.04685	4.04423	4.04317
FLYWCH1	4.04666	4.05499	4.04767	4.048	4.05413	4.05077	4.06615	4.05531	4.04724	4.04933	4.05375	4.05824
TIMM17A	4.05587	4.06429	4.06099	4.0536	4.05869	4.06352	4.0539	4.05962	4.08259	4.05671	4.05546	4.06367
LOXL2	4.04209	4.04167	4.04209	4.04209	4.0414	4.04184	4.04171	4.04225	4.04187	4.04176	4.0414	4.04224
RPL27	13.0841	13.07	13.07	12.8209	12.4801	13.07	12.911	12.6916	13.2147	13.3555	12.998	12.7946
ITGB1BP3	4.04209	4.04305	4.04167	4.04446	4.0414	4.0425	4.04234	4.0415	4.04151	4.0421	4.0425	4.0414
DNM2	6.8135	6.63365	6.82457	7.02286	7.23867	7.23505	7.57001	7.2801	7.51355	6.94694	7.3346	7.57216
SH3MD2	6.83182	7.36007	6.96649	6.93166	7.93867	6.4414	6.66976	7.02739	6.4525	6.96889	6.71165	6.86608
RBP1	9.8588	9.3774	9.6072	11.0337	9.27545	9.24755	8.77197	9.10853	9.94748	9.89004	9.44036	9.67482
VPS13D	4.96907	4.81679	4.56873	4.96478	4.97438	4.76439	5.34027	4.26152	4.98119	5.19587	5.46244	5.39723
LOC650645	4.04159	4.04167	4.04209	4.04189	4.04682	4.04235	4.04159	4.0419	4.04176	4.04158	4.04178	4.04131
SLC26A8	4.04421	4.04167	4.04176	4.04209	4.0415	4.04158	4.04234	4.04263	4.04626	4.04185	4.04159	4.04199
F25965	4.06653	4.0812	4.06022	4.06178	4.06398	4.06307	4.06043	4.0541	4.07919	4.05611	4.067	4.06536
HECTD3	6.44458	6.95249	6.5607	6.62356	7.05015	6.40107	6.95185	6.46575	6.57237	6.12505	6.46003	6.66976
SLC1A4	4.23654	4.59164	4.37379	4.12002	4.08534	4.72327	5.57912	4.13677	5.70041	4.95005	4.16078	4.09496
MDH1	11.1981	11.498	11.5933	11.3945	11.2041	11.4957	11.3341	11.0401	11.5987	11.4606	11.3299	11.3991
PSD3	4.05277	4.04728	4.05517	4.0565	4.0594	4.04603	4.04131	4.04513	4.04579	4.04606	4.05131	4.05183
CRIP1	11.4584	9.94972	12.0165	11.6021	8.46755	11.8106	11.3421	10.9312	11.404	11.8514	10.804	11.3608
SEMA5A	4.05742	4.05581	4.05789	4.04987	4.05385	4.05049	4.04717	4.05428	4.0562	4.09955	4.04655	4.05908
REPS2	7.49515	7.23545	7.19047	7.42034	7.35251	7.11664	7.26103	7.49568	6.3918	6.63389	6.99354	6.90397
ABLIM3	4.05143	4.04728	4.04351	4.04757	4.05039	4.0433	4.04639	4.04606	4.05022	4.04433	4.04783	4.04637
LMO6	4.04441	4.0479	4.0454	4.04264	4.04846	4.04695	4.04602	4.05531	4.06168	4.05022	4.04964	4.05238
APCDD1	5.23249	7.0614	5.91278	5.3721	4.82943	6.53286	5.60086	5.49333	5.90177	6.10789	5.9623	5.86988
PCDHGC3	4.04189	4.04404	4.04131	4.04422	4.0419	4.0414	4.0414	4.04285	4.04331	4.0414	4.04377	4.0414
HIBCH	7.03304	6.97669	7.21976	6.84903	5.9861	7.32593	6.59151	6.44824	7.44945	7.58674	7.13172	6.83998
ABO	4.04177	4.04244	4.04158	4.04226	4.0414	4.04381	4.04159	4.04159	4.04197	4.04185	4.04159	4.04209
NALP10	4.05531	4.05426	4.04862	4.05256	4.06178	4.05191	4.05146	4.05453	4.0603	4.05143	4.05952	4.05062
NFASC	4.04529	4.04562	4.0463	4.04596	4.04168	4.04973	4.0439	4.04737	4.05286	4.05022	4.04569	4.04349
FILIP1	5.7061	4.27419	6.83924	5.67263	4.05385	6.86433	6.35863	4.127	7.19978	6.41312	4.69153	5.35257
STARD6	4.0414	4.04131	4.04131	4.04209	4.0414	4.04209	4.0415	4.04159	4.04151	4.04176	4.04224	4.04189
ARSK	4.06568	4.05217	4.05612	4.06387	4.05905	4.05223	4.048	4.04737	4.0603	4.04965	4.057	4.05587
PPIL6	4.75344	4.77764	6.19572	6.34005	4.04181	6.21971	7.0385	4.91152	7.06181	6.59537	5.76086	6.03046
C6orf70	7.21232	7.51986	7.40938	7.40878	7.51029	7.06208	7.20664	6.44382	7.78097	7.40208	7.20623	7.60782
SOCS6	4.05078	4.0421	4.04639	4.04296	4.05803	4.04705	4.0453	4.04167	4.04595	4.04462	4.04423	4.04841
ZNF533	4.04131	4.04621	4.0414	4.04411	4.04458	4.04209	4.04171	4.04225	4.04807	4.04472	4.04189	4.04209
STARD3	4.06158	4.0796	4.05313	4.08472	4.07883	4.05287	4.07207	4.06891	4.0648	4.06068	4.06647	4.07477
PTPRU	4.07956	4.04153	4.06402	4.05777	4.12053	4.06497	4.1006	4.07639	4.06204	4.0527	4.08445	4.11069
ADAT1	6.74263	6.56089	6.6707	6.55009	6.74756	6.29199	5.551	6.43947	6.60824	7.28161	6.67624	6.96572
FMR1NB	4.04421	4.04621	4.04182	4.04682	4.0415	4.04257	4.0414	4.0419	4.04176	4.04306	4.04224	4.04649
C1orf69	4.0815	4.18538	4.10755	4.08046	4.0797	4.11347	4.08305	4.06927	4.08595	4.08463	4.0792	4.06272
MEOX1	4.06223	4.16794	4.04944	4.048	4.06873	4.06516	4.0499	4.1107	4.20737	4.11745	4.05763	4.06117
C19orf23	4.05181	4.06948	4.04749	4.05795	4.0647	4.05049	4.05032	4.05092	4.06594	4.05131	4.05721	4.05304
C8orf46	4.04574	4.0748	4.0534	4.04757	4.05083	4.04645	4.04639	4.04752	4.0474	4.05143	4.04367	4.06142
ACTR3	5.60579	6.22495	6.67553	6.52818	5.86319	6.26184	6.50969	7.51395	6.11337	5.98895	6.8484	6.58926
RNF168	4.04871	4.05246	4.04757	4.04377	4.04458	4.04767	4.04181	4.04225	4.04661	4.0449	4.04209	4.04464
KRTAP10-5	4.04131	4.04305	4.04406	4.04131	4.04168	4.04158	4.04199	4.04209	4.04176	4.0421	4.04131	4.04168
TSNAXIP1	4.31934	4.53417	5.71792	5.80997	4.04277	5.51253	6.76375	4.07477	6.28654	5.66663	4.62573	4.83067
SAE1	11.1713	10.9804	10.9114	10.7642	10.8017	10.958	10.7366	10.569	10.7148	10.8589	10.6468	10.6193
CCL20	5.9825	5.74423	4.70015	5.1888	4.15339	4.07508	4.20084	9.10971	4.27291	4.09268	8.63959	4.07359
NUBP2	4.85688	4.19519	4.55431	4.42153	4.15694	4.47969	4.22195	4.19523	4.24529	4.78018	4.76708	5.18125
EREG	4.04505	4.04131	4.04415	4.04539	4.05021	4.04381	4.04442	4.04167	4.04197	4.04341	4.0439	4.04563
SGCD	4.04189	4.04177	4.04415	4.04159	4.04266	4.04511	4.04209	4.04209	4.04331	4.04375	4.04178	4.0415
ALKBH5	11.6593	11.5652	11.8896	11.4548	11.3584	11.7701	11.4824	11.279	11.3661	11.4162	11.1374	11.4584
GUSBL2	5.41198	4.21674	4.48794	4.14279	4.14673	4.27169	5.55624	4.2004	4.13598	4.29214	4.11936	4.11069
CPA6	4.04189	4.0414	4.04199	4.04177	4.04199	4.04184	4.04209	4.04225	4.04176	4.04167	4.04209	4.04209
SULT1A1	4.09359	4.05246	4.08909	4.0883	4.08534	4.07985	4.05146	4.05309	4.0576	4.10157	4.08251	4.0534
CBWD2	4.0415	4.04244	4.04131	4.0415	4.0419	4.0414	4.04131	4.04209	4.04227	4.04194	4.0414	4.04317
IGSF1	4.05245	4.05351	4.0453	4.04524	4.04181	4.04638	4.04131	4.04285	4.04908	4.0449	4.04224	4.04725
POLR2J	6.90693	6.55297	5.83225	6.8866	5.97697	4.96653	5.97143	5.5694	5.43016	4.38238	6.04355	6.26684
DIPA	4.0422	4.04153	4.04131	4.0415	4.0414	4.04167	4.0415	4.0419	4.04162	4.04149	4.04178	4.04209
LOC653484	4.04306	4.04509	4.04901	4.04296	4.04359	4.04562	4.04131	4.04331	4.04197	4.04668	4.04266	4.04209
PLAG1	4.0415	4.0445	4.04472	4.04317	4.05413	4.0453	4.04305	4.04159	4.04367	4.04158	4.04224	4.04131
PODXL2	5.05047	4.12278	5.01503	5.37827	4.55284	4.5552	5.68361	4.47683	4.81374	5.05047	5.33948	4.73371
CD200R2	8.46707	4.05155	9.70189	9.86767	4.0414	6.87143	9.81127	4.08671	7.644	4.11817	6.91213	4.23011
CBX7	6.62612	6.51404	6.81521	6.94328	6.61733	6.84652	6.57237	5.79189	6.56705	6.4081	5.61284	6.61236
LEPREL1	4.88513	5.80718	5.10937	4.49466	6.52883	5.87173	4.31396	6.00382	5.74936	4.55325	5.98193	7.41076
RASSF6	4.04596	4.04167	4.04901	4.05095	4.04458	4.05691	4.04839	4.05032	4.04355	4.05084	4.04569	4.04464
HMGCR	8.06951	8.5311	7.6467	8.27074	8.11666	8.10247	8.02624	7.97949	8.46159	8.70345	7.72294	7.88343
LOC284757	4.04296	4.05426	4.04209	4.04226	4.04199	4.04158	4.04276	4.04131	4.04367	4.04167	4.04224	4.04159
SPPL3	4.07851	4.05795	4.06852	4.05294	4.07573	4.05145	4.0598	4.06985	4.07799	4.08591	4.08011	4.06805
NUP50	4.04159	4.0414	4.04199	4.0414	4.04231	4.04209	4.04181	4.0414	4.04131	4.04167	4.04224	4.04177
SPG21	7.9513	4.16794	8.18137	7.86059	8.42311	8.5753	5.1539	7.16854	4.24214	7.74782	7.7671	6.69359
LOC57228	4.30315	4.0419	4.3822	5.02744	5.94181	4.67526	4.10693	4.12245	4.06755	4.4427	4.69992	4.56039
MT1M	4.0829	4.11918	4.44309	4.20512	4.14335	4.94468	4.98119	4.51004	5.90177	4.96211	4.69628	4.06402
FGFR1OP2	4.06498	4.05744	4.07233	4.07096	4.05803	4.06793	4.0539	4.04677	4.07991	4.06707	4.07057	4.05256
ADARB1	4.04177	4.06367	4.04149	4.04209	4.04168	4.04209	4.04338	4.04357	4.04483	4.04866	4.0425	4.04783
C1orf57	8.0964	7.88932	8.45975	8.39253	7.10065	8.33209	8.67882	8.46976	8.68588	8.8001	8.55422	8.43325
SRPK2	4.05109	4.04496	4.2149	4.07501	4.17424	4.15364	4.04547	4.04862	4.04708	4.08499	4.0583	4.06675
CEACAM4	4.057	4.06241	4.04901	4.05882	4.05039	4.05245	4.05769	4.0529	4.05998	4.05205	4.0728	4.05324
YTHDF3	4.84875	4.52914	5.35802	5.18236	5.21677	5.07012	4.30469	5.1098	5.34864	5.44618	5.04511	5.71624
GALT	6.08788	6.65349	6.48454	6.51417	6.50778	7.10699	6.97817	6.58482	6.21406	6.9909	6.53039	6.34716
SEC23B	8.45441	8.78715	9.14749	8.58613	8.38677	8.86606	8.46473	8.47355	8.77748	8.9352	9.21007	8.81486
OR2AG2	4.0422	4.04177	4.04167	4.04411	4.04544	4.0414	4.04159	4.04241	4.04626	4.0414	4.04178	4.04177
KIAA0152	8.88184	9.27728	8.97672	9.08453	8.76825	9.22123	9.19886	9.00299	9.42314	9.43398	9.48095	9.30365
KIAA0319	6.1808	5.54725	5.23345	4.22241	4.45142	4.96456	5.41723	4.096	5.33011	4.82468	4.05563	4.65622
HR	4.04167	4.04244	4.04131	4.0415	4.0414	4.04167	4.04131	4.04225	4.04151	4.04185	4.04159	4.04524
TSEN54	6.43787	6.88166	5.17415	5.57836	6.07813	5.25315	6.03661	5.67831	6.55911	5.60641	5.90618	6.59294
RPS6KA5	6.12177	6.35342	5.88905	6.06884	6.20251	5.55277	5.91487	5.62612	4.95687	5.55011	4.83468	4.83885
CLEC12B	4.04666	4.05187	4.04562	4.04611	4.04445	4.05258	4.05013	4.06407	4.05112	4.04987	4.04861	4.04796
CCDC34	9.49029	8.73003	9.96165	9.65738	7.37108	9.71589	9.6181	8.18055	9.18064	10.2648	8.45767	8.58754
MVD	4.13123	4.05016	4.10835	4.10356	4.13694	4.09124	4.11374	4.15664	4.12944	4.69893	4.17873	4.63103
TSPYL2	4.15769	4.07549	5.33724	4.76439	4.55786	4.78543	5.01897	4.25525	4.18699	5.16445	4.94308	6.35805
ASNA1	4.04287	4.04177	4.04288	4.04131	4.04181	4.04167	4.04159	4.04177	4.04595	4.04176	4.04168	4.04159
SCN3A	4.04189	4.0439	4.04562	4.04167	4.0492	4.0473	4.04656	4.04241	4.04626	4.04874	4.04511	4.0425
BRRN1	4.0414	4.04305	4.04176	4.04167	4.04131	4.0414	4.04338	4.04131	4.04187	4.04149	4.04131	4.04131
ZFHX4	4.04643	4.04562	4.04552	4.04177	4.04199	4.04281	4.04171	4.0414	4.05385	4.04606	4.04131	4.04673
LOC653150	4.0422	4.04305	4.04182	4.04177	4.04472	4.04562	4.04199	4.04177	4.04209	4.0414	4.04168	4.04177
NSFL1C	8.88275	8.92934	8.65673	8.73959	8.68709	8.29001	8.459	7.77673	8.85991	8.46103	8.54546	8.68172
CBFA2T3	4.0414	4.0419	4.04317	4.04296	4.04231	4.04347	4.04471	4.04252	4.04209	4.04442	4.04355	4.04224
STAP2	7.46406	7.83323	6.73532	6.76701	7.46597	6.78729	7.49495	7.26236	7.19446	6.82149	7.22186	7.73507
FANCD2	4.05476	4.06191	4.0504	4.04422	4.05472	4.04149	4.05013	4.05167	4.05043	4.0478	4.04314	4.04368
LOC654182	4.04159	4.0421	4.04167	4.0414	4.0415	4.04184	4.0414	4.0414	4.04131	4.04158	4.04189	4.04131
KCNIP2	4.0414	4.04199	4.0414	4.0414	4.0414	4.04322	4.0415	4.04225	4.0414	4.04224	4.04178	4.04159
MGC16943	4.044	4.04199	4.04927	4.04264	4.05837	4.04638	4.0499	4.0453	4.0444	4.0501	4.04335	4.0477
ZNF644	4.04159	4.0414	4.04209	4.04167	4.04168	4.04219	4.04159	4.04209	4.0414	4.04194	4.04189	4.04159
VAV3	7.13519	7.2739	6.45387	5.56784	6.98592	7.3454	5.9844	5.96153	7.08032	6.51837	5.78236	6.90818
CCDC69	4.04841	4.04199	4.05765	4.05317	4.0481	4.05109	4.05073	4.04449	4.04944	4.04619	4.04534	4.04159
GFM1	8.62063	8.24323	8.89685	8.35614	8.51236	7.97051	8.38257	7.88841	8.44703	8.0705	8.38925	8.28807
C1orf198	6.49324	6.70947	5.69466	6.11424	6.17316	6.31097	5.92569	5.8519	5.73731	5.90448	6.34775	5.65368
SAR1A	5.12887	4.78829	6.26669	6.24276	5.557	5.2791	6.46044	5.13681	5.70564	4.90807	5.85159	5.74266
MGC15912	4.10073	4.24852	4.24046	4.07789	4.13821	4.1074	4.22625	5.88215	6.34627	5.4164	4.13282	4.21177
MGLL	6.97182	6.80772	7.51878	7.37709	6.3402	7.74474	7.56725	7.2103	7.07141	6.82054	7.42034	6.75571
TRIM34	4.0415	4.04199	4.0419	4.04209	4.04231	4.04199	4.04159	4.0419	4.04268	4.04185	4.04189	4.0414
ZNF539	4.04756	4.05074	4.07506	4.04553	4.0414	4.04609	4.04209	4.04882	4.04414	4.04715	4.04693	4.04168
C15orf17	7.38495	6.1344	7.65728	7.11021	7.386	7.74138	7.20664	7.0875	6.64954	6.92049	6.70999	7.0752
BPHL	8.71019	8.35722	9.16024	8.79367	8.08907	8.83979	8.66369	8.44304	8.63013	9.29797	8.05887	8.55923
FLJ16008	4.04705	4.04244	4.05334	4.05095	4.04321	4.04338	4.04442	4.04933	4.04197	4.04385	4.04655	4.04709
CNNM1	4.89501	4.65982	4.39943	4.10969	5.80482	4.11115	4.10356	4.096	4.13677	4.0792	4.05867	4.87596
C1orf82	6.00401	6.27804	5.28156	5.16996	5.5901	5.157	5.43041	5.13681	5.86741	4.90807	4.64089	4.7651
SYT17	5.02713	5.99904	4.86882	5.58205	4.80345	5.67784	6.5122	5.4381	6.51916	6.54758	4.58568	5.13272
TRIM29	7.93935	4.04987	7.94736	7.97051	9.00755	8.12814	6.64414	7.90741	4.12171	7.7367	8.18902	8.44541
EIF5	4.05569	4.05744	4.09764	4.07745	4.0415	4.07781	4.04901	4.04487	4.06755	4.07695	4.06272	4.05606
CRTC2	4.05039	4.05187	4.0506	4.06413	4.07233	4.04455	4.06241	4.12805	4.0613	4.05167	4.05563	4.07567
SFRS11	4.05064	4.05499	4.09169	4.0678	4.08838	4.06253	4.05678	4.08232	4.07322	4.05721	4.08051	4.06043
STMN1	5.31921	4.46381	4.42834	4.1229	4.07051	4.89251	4.21341	5.05047	4.17149	5.04401	4.13335	4.08892
FIBP	9.42758	9.34608	9.26853	9.21926	8.74616	9.08453	9.21445	8.84094	8.93976	9.2471	9.00031	9.13755
CFH	4.10674	4.80345	5.06823	4.24986	4.56526	5.82538	5.37476	6.01632	5.90177	4.67996	5.8635	4.74013
PPM1M	6.67982	5.7769	5.79005	6.57306	6.58112	7.03731	6.94733	7.37926	6.59574	5.81317	6.28723	6.8901
IQCB1	4.04159	4.0439	4.04182	4.04306	4.04503	4.04219	4.0415	4.0415	4.04187	4.04357	4.0415	4.04209
TMEPAI	4.04209	4.04244	4.04176	4.04189	4.0414	4.04209	4.04181	4.04225	4.0414	4.042	4.0415	4.04189
PLEKHG2	4.04389	4.06548	4.04328	4.04159	4.05413	4.04705	4.04602	4.04915	4.04378	4.04554	4.0564	4.05649
ZC3H8	4.14798	4.14753	4.10367	4.05317	4.04959	4.09255	4.0675	4.06231	4.10816	4.06057	4.06616	4.06771
JMJD5	4.04653	4.08361	4.05385	4.06387	4.04199	4.07949	4.05032	4.0527	4.11139	4.06607	4.06001	4.05043
SUNC1	4.04454	4.0439	4.04724	4.04583	4.0414	4.04176	4.04305	4.0441	4.04724	4.04811	4.04569	4.04426
MITF	4.04177	4.04305	4.04158	4.04209	4.04209	4.04184	4.0414	4.04131	4.04176	4.04194	4.0415	4.04177
ACTL6B	4.04131	4.04747	4.0419	4.04524	4.04746	4.04184	4.04456	4.0414	4.04609	4.04271	4.04437	4.05024
AHCY	8.58322	6.68362	7.63447	7.85434	8.09895	7.9619	8.36123	8.43863	8.17806	9.21147	8.36166	8.58649
MGC3123	6.96351	7.47765	6.79975	7.06064	7.68973	6.9004	7.06028	6.7756	6.98635	6.95219	6.99514	7.49275
SIRT4	4.06274	4.11139	4.07057	4.05505	4.05275	4.0701	4.06893	4.05937	4.11602	4.05671	4.0749	4.05488
ABL2	4.04177	4.04562	4.04621	4.04446	4.04266	4.04176	4.04496	4.05154	4.0439	4.04657	4.0505	4.04857
RSAD2	4.07532	4.13677	4.14324	5.07671	4.06927	4.05212	4.07561	4.08406	4.08595	4.08421	4.26732	4.06294
NME2	4.1251	4.08041	4.2746	4.29162	4.31772	4.58564	4.1211	4.37634	4.06708	4.38238	4.32225	4.08892
SALL1	4.04167	4.04177	4.04167	4.0414	4.04209	4.04184	4.04209	4.04167	4.04176	4.04176	4.04224	4.0414
TNKS	4.0477	4.04695	4.04733	4.0414	4.04714	4.0535	4.04402	4.04513	4.05259	4.04619	4.04839	4.04269
TLR8	4.87453	4.22819	4.04446	6.38203	4.08617	4.69628	4.08248	6.72757	4.04827	4.0541	4.90967	4.08892
TXNRD2	6.96789	5.47937	6.54063	6.29123	6.16589	6.13363	6.75971	6.33916	6.18626	6.33716	5.95049	5.81402
MTP18	4.14575	4.04167	4.13396	4.13279	4.08692	4.08421	4.16017	4.08909	4.1411	4.9226	4.41331	4.23011
C1orf84	4.04841	4.04601	4.04248	4.04275	4.05152	4.04366	4.04317	4.04199	4.04176	4.04357	4.04131	4.0426
RHEB	9.10971	9.6348	9.27545	9.26892	9.44466	9.04627	8.74055	9.12796	9.26978	9.29223	9.59254	9.39393
FMNL3	4.04177	4.04167	4.04176	4.04497	4.04277	4.04224	4.04131	4.04252	4.04401	4.04131	4.04224	4.0414
KRTAP1-1	4.04198	4.04153	4.04158	4.04177	4.04729	4.04199	4.0414	4.04159	4.04176	4.04185	4.04209	4.04224
KIAA1822	4.04483	4.04524	4.04305	4.04569	4.04666	4.04705	4.04366	4.04252	4.0439	4.0421	4.04377	4.04224
MSRB2	9.3781	8.76472	9.65573	9.44974	8.53736	9.31208	8.95816	8.8283	9.17108	9.53745	9.22989	8.34144
TERF2IP	7.87246	8.04862	7.78495	7.73126	7.50795	7.86846	7.55682	7.82868	8.01961	8.01036	8.007	8.26003
ADNP	4.68982	4.52914	5.45285	5.1888	5.00112	4.52491	4.35325	4.54839	5.76483	4.78772	5.34158	5.06431
MBNL2	4.77572	4.76439	5.76086	5.64836	4.82943	4.92677	6.08709	5.55011	6.24006	5.31921	5.504	5.9825
C20orf174	4.04189	4.0414	4.04131	4.0414	4.04199	4.04167	4.04181	4.04209	4.04209	4.04149	4.04224	4.04189
SPN	4.04269	4.04509	4.04446	4.04317	4.04159	4.04503	4.04276	4.04677	4.04151	4.04511	4.04555	4.0414
RAD54L	4.04421	4.04131	4.0419	4.0415	4.04168	4.04338	4.0415	4.04177	4.04209	4.04357	4.0415	4.04168
CRABP1	4.04167	4.04987	4.04224	4.04159	4.04209	4.0414	4.04613	4.04167	4.04151	4.04149	4.04131	4.0426
ATP1B1	11.56	12.0872	11.4404	11.5933	12.1743	11.635	11.082	11.6922	11.4075	11.0401	11.8715	11.3299
ZCCHC13	4.04198	4.04199	4.0419	4.04226	4.04168	4.04149	4.0414	4.04177	4.04151	4.042	4.04224	4.04131
ZNF573	4.87453	5.62443	5.41127	4.10146	5.54506	4.95251	4.35325	4.20278	4.41274	5.13287	4.07253	4.28192
FRMPD2	4.07288	4.16794	5.02296	4.86616	4.04696	4.13972	4.85593	4.0857	4.73087	4.09737	4.05847	4.55325
ABT1	4.07956	4.06852	4.05892	4.06461	4.04432	4.05457	4.05861	4.0565	4.05488	4.06586	4.0613	4.05803
ZNF365	4.81783	5.22478	4.23427	4.87931	4.17734	4.85573	4.15501	4.41178	4.33618	4.20338	4.33588	4.8591
C18orf19	4.09271	4.04167	4.08075	4.05114	4.0647	4.05483	4.05336	4.05869	4.04197	4.05721	4.07029	4.04673
PFC	4.04967	4.06901	4.04707	4.06943	4.0478	4.06211	4.0572	4.12423	4.04414	4.04954	4.05945	4.04637
DAZ2	4.04515	4.05545	4.04158	4.04317	4.04472	4.04227	4.04159	4.04177	4.0444	4.04185	4.04224	4.04199
RFC3	4.05721	4.0419	4.08874	4.06279	4.0762	4.05758	4.04131	4.04768	4.04643	4.06178	4.07174	4.04709
TRIP11	6.71932	6.83966	6.91412	6.45688	7.26205	7.16276	6.20854	6.34257	6.97134	7.07234	6.84532	7.06064
MAP3K10	4.04198	4.0414	4.04465	4.04177	4.0415	4.04199	4.04199	4.04177	4.04197	4.04158	4.04168	4.04131
ZNF501	4.04296	4.04887	4.04167	4.04328	4.05325	4.0414	4.04296	4.04252	4.04342	4.04385	4.04224	4.05274
TMEM29	6.27416	7.29595	6.57306	6.17698	7.34218	6.08788	6.65313	6.03018	6.67229	6.7802	6.65313	7.44231
NR4A3	4.0422	4.0419	4.04176	4.04167	4.04168	4.04158	4.04171	4.0414	4.04151	4.04185	4.04168	4.04159
ZNF418	4.06626	4.09308	4.05824	4.04422	4.05413	4.05121	4.0505	4.05013	4.05385	4.06	4.04446	4.06516
GGA1	4.0415	4.0414	4.0491	4.04199	4.0492	4.04158	4.04317	4.04177	4.0414	4.04167	4.04178	4.04649
ABCG1	4.19344	4.40751	5.49992	5.1074	4.28438	5.36994	5.20609	4.44144	4.63913	5.6435	4.57609	5.16267
RKHD2	4.91056	5.45431	5.82549	4.57909	5.90769	4.95639	4.64872	5.76505	4.33275	5.00017	5.24153	4.94182
KIAA1026	4.04167	4.0419	4.04224	4.04189	4.0414	4.04184	4.04402	4.0419	4.04131	4.0421	4.04209	4.04159
C1orf102	6.2391	6.96356	7.31367	7.5213	4.06675	6.95249	7.83323	6.13158	8.37852	7.50087	6.40966	6.54925
MPFL	4.04679	4.06284	4.05667	4.05256	4.06675	4.05204	4.05276	4.056	4.04908	4.05863	4.05034	4.0534
LOC653771	4.04198	4.04131	4.04176	4.0415	4.0415	4.04209	4.0414	4.04177	4.04268	4.04185	4.04199	4.04168
DRD2	4.04209	4.04167	4.04305	4.04199	4.04168	4.04307	4.04181	4.0414	4.04162	4.04149	4.04276	4.04131
BTBD14B	4.05476	4.09308	4.04595	4.04814	4.04432	4.04955	4.04973	4.05334	4.0613	4.04811	4.0463	4.05007
KHDRBS2	4.0422	4.04244	4.04227	4.0414	4.04199	4.04184	4.04296	4.04368	4.04331	4.04194	4.04178	4.04464
OAS1	7.75624	7.87115	7.48317	7.49094	8.28538	6.20104	8.21	7.8298	7.20268	6.22454	8.18766	7.19047
ABCB5	4.04177	4.04153	4.04209	4.04209	4.0419	4.04209	4.04199	4.04177	4.04187	4.04149	4.04224	4.04159
DRG1	9.02048	9.00501	8.90622	8.87389	8.85724	8.96601	8.807	8.688	9.47117	9.10115	8.97067	8.77326
MAPKBP1	4.06865	4.10816	4.06087	4.09266	4.18684	4.0965	4.09713	4.07639	4.12641	4.07218	4.11744	4.15641
LSS	4.05721	4.0584	4.05313	4.04788	4.0603	4.056	4.0782	4.04677	4.07288	4.06607	4.06084	4.05167
L3MBTL	4.04287	4.0419	4.0419	4.04131	4.04181	4.04366	4.04276	4.04307	4.0414	4.042	4.04199	4.04199
WDR54	11.0643	10.7399	11.9505	11.628	7.05305	12.0733	11.7036	10.5588	11.3991	12.0278	10.829	10.9446
MGC2654	6.79429	7.3755	6.26794	6.76259	7.10742	6.11077	6.5242	6.26466	6.16765	6.65277	6.53312	6.61806
FAM83E	7.30662	7.20643	6.77538	6.99599	7.41309	7.07453	7.63011	7.77574	7.35233	7.11434	7.51612	7.62829
PCYT1A	4.04131	4.04167	4.04578	4.04167	4.04199	4.04538	4.04199	4.05114	4.04176	4.04158	4.0463	4.04131
BAZ1A	6.11016	6.73283	5.47803	5.5961	7.10899	5.54998	4.8627	6.29008	5.71679	5.3029	5.94377	5.84555
ECM1	4.04781	4.04465	4.04432	4.05385	4.12981	4.06019	4.05861	4.05962	4.04961	4.04511	4.0485	4.20301
C1orf108	6.85569	4.16305	6.93849	6.97244	7.11828	6.62703	4.76439	5.8604	4.08595	6.18585	6.83245	5.67295
FIS1	9.30622	8.86319	8.75857	8.88984	8.15835	8.82957	9.65451	8.61357	9.67571	9.12307	9.38243	8.87796
DKFZP586H2123	4.05946	4.04167	4.51432	4.15364	4.0419	4.04176	4.0714	4.05851	4.04176	4.0414	4.04783	4.04439
TACR3	4.04982	4.05313	4.04808	4.04926	4.04959	4.04714	4.04839	4.04225	4.04427	4.04933	4.04733	4.04739
USP52	6.02668	6.28299	6.35863	5.36795	6.68987	5.97057	6.34257	5.13681	6.31127	6.49617	6.21826	6.87194
FLJ32926	4.12208	4.13059	6.12177	5.46392	4.04168	6.96476	6.56927	4.20888	6.37799	6.61255	4.58568	5.57736
CRTAC1	4.04209	4.04153	4.04149	4.04264	4.04209	4.04209	4.04199	4.04225	4.0414	4.04176	4.04178	4.04159
DAOA	4.04131	4.04177	4.04182	4.04209	4.04503	4.04224	4.04181	4.04225	4.04176	4.04232	4.04131	4.0414
FLJ23577	4.04379	4.05246	4.04432	4.04696	4.0419	4.044	4.04402	4.04285	4.04331	4.04402	4.04468	4.04673
SLC43A3	4.04679	4.06725	4.0479	4.04844	4.0419	4.04695	4.04327	4.0605	4.04367	4.05131	4.06112	4.05274
CHD4	9.84792	9.18907	9.44466	9.35376	9.48903	9.45887	9.63954	9.53745	9.45159	9.67218	9.31438	9.6614
DSCAM	4.09886	4.11793	4.08101	4.07259	4.13452	4.07712	4.09169	4.07872	4.256	4.09067	4.07422	4.06294
DAG1	8.11528	8.40153	8.06588	7.87735	8.43683	8.29848	8.13965	7.96619	7.84692	8.13256	7.91518	7.96835
WNT10A	4.05245	4.04418	4.04733	4.05676	4.04604	4.04849	4.05336	4.05071	4.04908	4.0478	4.04258	4.04978
SFXN4	8.5614	7.10812	8.12284	8.27604	8.14336	8.36623	8.4972	8.65876	8.59241	8.61775	8.26575	8.39451
FAM53A	4.0415	4.04244	4.04757	4.04209	4.04181	4.04149	4.04181	4.04159	4.04469	4.04149	4.04499	4.04328
APH1A	9.48426	8.38257	8.5434	8.83399	9.09951	8.62324	9.22498	8.89974	9.04028	8.89553	8.81809	9.3496
IL1A	4.04967	4.06852	4.04724	4.08626	4.04666	4.08555	4.06388	4.17286	4.04176	4.04811	4.10777	4.05882
MRPL54	9.43446	8.78602	9.5943	9.53256	8.90248	9.14598	9.83052	9.31208	9.43262	9.79042	9.74515	8.94067
RGC32	9.28699	9.74595	9.80547	9.96086	9.42063	10.7148	9.57635	10.0579	9.77181	10.7815	9.61049	9.98401
SLC44A3	7.70931	8.16364	7.8387	7.97051	8.24776	8.23503	7.68961	8.08361	8.44261	7.40938	8.55204	7.97214
SYT13	4.05531	4.05545	4.06402	4.04727	4.04762	4.06147	4.0492	4.04829	4.04887	4.04232	4.04555	4.04404
CHKA	8.40926	8.80161	8.91277	8.59971	9.17525	8.65503	8.12704	7.87051	8.51591	8.78459	8.13003	8.97753
IQSEC2	4.36828	4.0812	4.23941	4.14899	4.39894	4.35532	4.18325	4.10564	4.14575	4.31793	4.17149	4.47437
SLC13A3	4.10783	4.26075	4.21767	4.13085	4.23011	4.34543	4.24049	4.10037	4.15553	4.09223	4.10852	4.12797
RYK	6.99924	4.43854	6.79185	7.04725	7.57329	7.34876	5.73215	6.03331	6.19054	7.02831	6.86278	7.10489
GALNT5	5.82729	7.16196	5.45731	5.78799	7.09468	5.66711	5.94884	6.33537	5.2014	4.43549	5.94669	6.06202
PTPRN	4.04131	4.04177	4.04167	4.04159	4.04418	4.0414	4.0439	4.04209	4.04209	4.04149	4.04224	4.0414
CDK5RAP3	4.04942	4.04199	4.0527	4.04189	4.09465	4.04999	4.04871	4.04563	4.04151	4.0582	4.05063	4.37177
WWC1	5.74535	4.1487	5.85097	5.5862	5.24949	6.0558	6.45126	6.27385	5.47937	6.86019	6.40271	6.81921
UBXD1	8.86451	7.78384	8.13965	8.47986	8.48489	7.97868	8.41378	8.27259	8.21757	8.43501	8.19858	8.53032
RREB1	4.04454	4.0421	4.0414	4.0435	4.0415	4.04356	4.05089	4.04177	4.04378	4.04158	4.04305	4.04349
MRE11A	4.04269	4.07615	4.07532	4.05404	4.06975	4.06725	4.05032	4.04621	4.04999	4.0537	4.04798	4.04887
LOC283537	8.63959	8.57687	8.81486	8.43683	8.10101	8.86265	8.78505	8.55744	9.58961	8.91601	8.71709	8.88807
C3orf57	4.04131	4.05499	4.04217	4.04226	4.04472	4.04149	4.04317	4.04398	4.04708	4.04442	4.04423	4.04609
ACTC	4.04209	4.0414	4.04131	4.04167	4.04231	4.04209	4.0415	4.04225	4.04209	4.0421	4.04178	4.0414
CDH23	4.04912	4.04621	4.04578	4.05054	4.04682	4.04668	4.05233	4.04752	4.04454	4.05253	4.04569	4.04224
DTX3	4.05235	4.094	4.11444	4.07096	4.0419	4.88993	4.7997	4.06407	4.21341	4.58668	4.0529	4.15088
SAAL1	7.03304	6.94991	6.82288	6.9351	6.87389	6.21179	7.11733	6.6389	7.21054	6.66247	7.00304	6.66206
FLJ44968	4.04189	4.04131	4.0422	4.0415	4.04199	4.04167	4.0419	4.04209	4.04162	4.0414	4.04159	4.04287
ATP9B	4.07257	4.06191	4.08357	4.06149	4.05974	4.07422	4.10693	4.06565	4.06969	4.07318	4.05546	4.06022
KIAA1904	4.04198	4.0414	4.04282	4.04199	4.0415	4.05021	4.04159	4.04499	4.04268	4.04649	4.04209	4.04224
NUF2	4.0415	4.04834	4.04149	4.04159	4.0419	4.04519	4.04561	4.04449	4.04355	4.04511	4.04199	4.0415
HIST1H2BJ	5.58545	6.01762	5.56097	5.92331	5.29735	6.35673	5.81657	5.70909	6.43642	6.98479	6.30604	5.36679
ST6GALNAC2	4.17513	4.0856	4.45181	4.09465	4.04939	4.41889	4.86892	4.11463	4.21341	4.15487	4.0852	4.11069
FAM19A4	4.04841	4.0481	4.04604	4.04159	4.05581	4.04619	4.04442	4.04307	4.04661	4.04628	4.04569	4.05566
TNFSF11	4.04198	4.0421	4.04158	4.04159	4.04231	4.04191	4.04159	4.0415	4.0414	4.04185	4.04189	4.04189
NRXN3	4.04347	4.04621	4.04149	4.04167	4.04255	4.0414	4.04286	4.04296	4.04197	4.04248	4.0414	4.04538
DEPDC5	4.14146	4.35026	4.08383	4.09948	4.50961	4.11296	4.48586	4.10277	4.23831	4.28283	4.11176	4.5887
CCNDBP1	4.09359	4.04131	4.18275	4.16791	4.10256	4.09326	4.05825	4.06169	4.05336	4.08101	4.15981	4.06337
NPB	4.04529	4.0419	4.04131	4.04167	4.0415	4.04416	4.04159	4.04385	4.04187	4.04167	4.04178	4.04159
PEX19	8.05295	8.21943	8.06987	7.93867	7.88622	7.84499	7.77189	7.56573	8.07786	7.96801	7.7189	7.7165
PIGF	4.05191	4.04244	4.0633	4.044	4.04458	4.07198	4.06183	4.04499	4.17948	4.08825	4.07317	4.06092
EGFL5	4.04367	4.04433	4.0419	4.04189	4.04714	4.04366	4.04181	4.0414	4.0474	4.04538	4.04314	4.04391
BRPF3	7.04247	7.869	7.54743	7.06316	7.62433	7.54904	6.8866	6.70521	6.81974	7.10306	7.14069	7.24138
KRTCAP2	11.3231	11.4331	11.0869	11.1934	11.082	10.8678	11.5548	11.1615	11.255	11.3549	11.2006	11.404
BRE	4.05318	4.04747	4.05014	4.04757	4.0478	4.04849	4.048	4.0562	4.04595	4.0501	4.04811	4.05007
SLC5A10	4.05128	4.04887	4.05115	4.04844	4.04231	4.04446	4.05581	4.0465	4.05488	4.04844	4.04987	4.05152
HMOX2	4.04159	4.04177	4.04131	4.04159	4.04287	4.04219	4.04508	4.04553	4.04187	4.042	4.04209	4.04199
SEZ6	4.04159	4.04244	4.04158	4.04199	4.0414	4.0425	4.04209	4.04159	4.04197	4.04149	4.04189	4.04168
CAMK2D	4.044	4.04887	4.04439	4.04328	4.05974	4.04149	4.04402	4.04933	4.04579	4.04185	4.04491	4.04338
SAMD1	4.04693	4.04915	4.04305	4.04553	4.04332	4.05571	4.0598	4.0527	4.04131	4.04923	4.04811	4.04199
C10orf26	6.91213	4.04167	7.00374	7.02023	7.57001	6.80664	5.97143	6.06247	4.28018	6.84532	6.96332	6.4245
NHN1	4.05925	4.1898	4.06362	4.05189	4.0678	4.06653	4.06388	4.07477	4.0648	4.05191	4.05781	4.05429
ARHGAP25	4.0414	4.0414	4.04149	4.04199	4.0414	4.04184	4.0415	4.04159	4.04197	4.0414	4.04178	4.04391
ARAF	8.15616	7.59972	8.24323	8.16869	8.66745	8.40728	8.00147	8.37056	7.68208	7.92819	8.11374	8.16222
LOC221955	7.04525	6.94431	6.83309	6.42653	7.53892	6.75971	6.9723	6.90211	6.44582	5.84815	6.74431	7.34336
SLC1A1	4.0769	4.18538	4.08259	4.12641	4.14166	4.09041	4.2342	4.15893	4.16082	4.06948	4.16923	4.28192
JAG2	4.04411	4.04244	4.0414	4.04177	4.04199	4.04131	4.04199	4.04177	4.04268	4.04149	4.04209	4.04199
NOTCH3	6.18906	6.65349	5.79383	4.84804	6.18279	5.76308	5.5921	6.32589	6.21874	5.26456	5.30607	6.17232
GNB2	6.12177	4.4299	5.18946	5.30558	5.62308	5.02959	5.53592	6.16254	5.30789	5.85211	5.84836	5.7881
LOC649555	4.04177	4.04167	4.04209	4.04199	4.04168	4.04131	4.04181	4.04199	4.04131	4.04176	4.04199	4.04159
LCP2	4.07029	4.05985	4.054	4.10048	4.06326	4.07661	4.0894	4.17452	4.04908	4.05593	4.07422	4.06402
GABBR1	4.0414	4.0414	4.04158	4.04422	4.04332	4.04131	4.0419	4.04385	4.0474	4.04176	4.04491	4.04368
CREB5	4.04177	4.04433	4.04296	4.05006	4.04159	4.04257	4.04482	4.04637	4.04626	4.04287	4.04224	4.04269
RKHD3	4.04131	4.0421	4.04176	4.04131	4.04181	4.04184	4.04159	4.04177	4.04197	4.04167	4.0414	4.04199
ACOT9	6.80943	4.17597	6.84291	6.93166	7.54225	7.14885	6.62301	7.36868	5.40311	6.7756	7.34617	7.01331
NANOG	4.04189	4.04709	4.04248	4.04285	4.0414	4.04176	4.04378	4.0441	4.04661	4.04158	4.04224	4.04296
LOC119710	8.97359	8.61775	9.76824	9.65573	6.34945	9.9197	10.0132	8.36324	10.2159	10.0038	8.94888	8.95626
TMCC2	4.04715	4.06489	4.04862	4.04482	4.04181	4.05494	4.04717	4.04842	4.0562	4.06525	4.04285	4.0415
POLR2K	4.054	4.0989	4.07682	4.07789	4.06398	4.0564	4.07532	4.07233	4.08778	4.0644	4.09005	4.06117
SLC2A1	9.36111	9.75264	9.45887	9.45993	9.47559	9.48426	9.05097	9.98568	9.15312	9.11925	9.36562	9.54613
MGC33692	7.75151	7.51085	9.0947	8.67882	6.22237	9.21007	8.58294	7.70652	8.34701	9.2521	7.67324	8.2385
PPP1R10	6.35018	5.54199	4.68599	5.64488	5.58645	5.94299	6.19572	5.67831	6.00757	6.64954	6.51463	5.8003
OR51G1	4.04177	4.04177	4.04149	4.04209	4.04209	4.04149	4.04181	4.04167	4.04151	4.04149	4.04131	4.0414
SPP2	4.04131	4.04153	4.0419	4.04167	4.0414	4.04158	4.04131	4.04177	4.04197	4.04149	4.04159	4.04224
HLA-DOA	6.56445	6.36885	5.55815	7.16246	4.33096	6.594	5.45392	6.58951	6.50613	6.79511	5.43713	4.97545
CD40LG	4.04715	4.05016	4.04149	4.04639	4.04321	4.04296	4.04686	4.0562	4.04414	4.0414	4.04355	4.04189
FLJ44216	4.04421	4.0421	4.04158	4.0415	4.0419	4.04167	4.04234	4.04209	4.04187	4.042	4.04224	4.04189
ZCRB1	4.5952	4.62754	4.93597	4.91255	4.11817	5.00017	5.34761	4.15448	5.79815	4.81312	4.9911	4.42467
NEFL	4.04463	4.04131	4.04158	4.04189	4.0414	4.04217	4.04266	4.04263	4.04187	4.04238	4.04199	4.04871
PSMA8	4.04167	4.0421	4.04167	4.04244	4.0414	4.04191	4.0415	4.0419	4.0414	4.04167	4.04159	4.0414
PHLDA3	5.7758	4.27419	4.84804	4.13136	4.22543	4.6135	5.33279	5.05047	5.45134	4.2587	5.04826	5.2858
KLF10	4.05095	4.0448	4.06673	4.05385	4.04866	4.08163	4.04456	4.04737	4.04187	4.04596	4.04758	4.0481
CACNA1F	4.04198	4.04131	4.04916	4.04131	4.04168	4.04455	4.05742	4.0415	4.05845	4.0537	4.04667	4.04915
MDK	4.10577	4.0421	4.05123	4.06545	4.13821	4.05571	4.0598	4.04829	4.04661	4.09067	4.05977	4.05394
ARL8A	4.04177	4.04199	4.04167	4.0414	4.04231	4.04317	4.04209	4.0419	4.04187	4.04229	4.0414	4.0414
ANKRD16	5.84857	5.21582	5.75124	5.21366	5.16659	5.53255	5.9784	4.60136	4.97203	5.98762	5.19099	4.33348
SLC6A15	4.04982	4.05462	4.04508	4.05152	4.04827	4.04416	4.04338	4.04811	4.05088	4.04324	4.04884	4.04709
C9orf89	8.54771	8.50503	7.65936	8.2923	8.26003	7.84916	7.98082	8.44304	8.26664	8.18667	8.2377	8.31169
GRIN1	4.04189	4.04887	4.04234	4.04696	4.04297	4.04235	4.04402	4.04199	4.04609	4.04185	4.04276	4.04224
B3GALT1	4.05191	4.04541	4.04749	4.04539	4.05497	4.04869	4.04768	4.04752	4.04844	4.04978	4.05259	4.04901
RARA	7.68208	6.65205	7.13133	7.80281	7.24748	7.82299	7.66719	8.20617	6.44327	6.76949	7.32038	6.98189
CTXN3	4.0422	4.04177	4.04158	4.04338	4.04432	4.04176	4.0419	4.04449	4.04187	4.04167	4.044	4.04159
CD79A	4.04269	4.0414	4.04508	4.0467	4.04159	4.04338	4.04234	4.04637	4.04772	4.04167	4.0485	4.04989
KRTHA5	4.04472	4.04509	4.04176	4.04433	4.04168	4.0414	4.0453	4.04285	4.04827	4.04596	4.04305	4.04241
MTMR14	8.7194	7.7529	8.33432	8.38188	8.48238	8.26078	8.58052	8.76088	7.95096	8.34959	8.71813	8.47004
RP2	4.39786	4.05246	4.26794	4.55391	4.17873	4.30262	4.04589	4.84194	4.08595	4.61659	4.61263	4.81989
TNFRSF8	4.04131	4.04153	4.04182	4.04131	4.0419	4.04149	4.04159	4.0415	4.0414	4.04254	4.04199	4.04224
C20orf14	4.04189	4.0421	4.07076	4.04159	4.04796	4.05385	4.04131	4.0419	4.04131	4.04606	4.04811	4.05627
OTP	4.05095	4.06191	4.05245	4.05317	4.05021	4.05914	4.06986	4.05505	4.057	4.05946	4.06397	4.05931
DSCR2	7.07074	7.54473	8.05999	7.53614	7.68897	7.31548	7.523	7.31525	7.90956	7.53964	7.24138	7.52678
PLEKHB2	4.04177	4.04167	4.0419	4.04199	4.04231	4.04209	4.0415	4.0415	4.04209	4.04402	4.04209	4.04159
FZD6	4.08188	4.12367	4.38474	4.22771	4.46483	4.26679	4.28295	5.28329	5.24248	4.36129	4.11864	4.63913
SVIL	4.04814	4.05617	4.04696	4.05587	4.04682	4.04656	4.04901	4.04385	4.05437	4.04987	4.05336	4.04739
PMP22	4.0414	4.04375	4.04611	4.04159	4.04472	4.04296	4.04234	4.04462	4.04131	4.04194	4.04189	4.04131
ELP4	4.71553	4.49889	4.46381	4.59343	4.18289	4.32865	4.18515	4.09383	4.36331	4.81312	4.43847	4.12879
LOC653142	4.04167	4.0439	4.04182	4.04199	4.04168	4.04176	4.04209	4.04199	4.04227	4.0421	4.0414	4.0415
CASP6	4.06626	4.05042	4.07218	4.07131	4.0762	4.06893	4.05531	4.06792	4.06708	4.0593	4.05546	4.06092
KCNK13	4.04483	4.04244	4.04199	4.04189	4.04181	4.04191	4.0414	4.04487	4.04227	4.04287	4.04189	4.04189
GH2	4.04167	4.04244	4.04199	4.04366	4.04199	4.04176	4.04131	4.04225	4.04497	4.0414	4.0415	4.04199
SCUBE3	4.04728	4.04709	4.04871	4.04626	4.04827	4.04416	4.04589	4.05309	4.05068	4.04149	4.04595	4.04287
RFC5	6.1471	5.92391	5.91278	5.79189	5.85159	5.79383	6.03074	5.0409	5.81018	5.49925	5.59308	5.7402
ADRA2A	4.04942	4.07119	4.06013	4.06439	4.0453	4.07096	5.55946	4.04737	4.11298	4.0505	4.0583	4.06647
TFAP2D	4.04209	4.0439	4.04158	4.04772	4.05201	4.04191	4.04626	4.04177	4.04595	4.04176	4.04413	4.05024
POLR2C	8.55677	6.03551	8.46132	8.16748	8.68838	8.06987	8.38724	8.13995	8.23782	8.28187	8.3181	8.44579
MAP2K1IP1	8.76679	8.68876	8.78282	8.86265	8.8283	8.5434	8.67588	8.62578	9.17304	8.65481	9.14749	8.71019
TXNL5	11.2006	10.9342	10.8832	11.1839	10.7011	10.4938	11.1615	11.082	11.2494	10.8106	11.3584	10.6369
KIF1B	4.06912	4.04987	4.05676	4.05795	4.06361	4.04926	4.0648	4.05996	4.0516	4.05084	4.05517	4.04682
AAA1	4.05095	4.05462	4.05364	4.04714	4.04866	4.04595	4.04783	4.0499	4.05211	4.04348	4.04569	4.04404
DUSP23	10.4766	9.77789	10.7243	10.5009	10.0731	10.0066	10.0523	10.5306	9.83763	10.0168	10.8442	9.87758
APAF1	6.76729	7.57607	6.28191	6.6377	7.30913	7.08058	6.17449	7.27522	7.19978	6.66798	7.04183	7.10856
NYD-SP18	4.04574	4.06039	4.0422	4.04167	4.04347	4.04677	4.04753	4.04307	4.04887	4.04324	4.04643	4.04538
PB1	4.05143	4.05426	4.05869	4.04757	4.05275	4.05668	4.05276	4.06231	4.05112	4.06149	4.0613	4.05304
KRTAP4-5	4.04209	4.0419	4.04149	4.04226	4.04385	4.04131	4.0415	4.04131	4.04176	4.04194	4.04159	4.04159
MAGEC3	4.0414	4.04601	4.0414	4.04524	4.0419	4.04209	4.04456	4.04167	4.04176	4.04453	4.04189	4.04498
C14orf150	4.04679	4.04199	4.04856	4.04861	4.0453	4.04519	4.0414	4.04473	4.0414	4.04606	4.04491	4.04621
EPS8L1	4.04261	4.05187	4.04889	4.04814	4.05325	4.04915	4.04456	4.0441	4.05211	4.04589	4.05018	4.05304
USP39	8.75676	9.15128	8.33968	8.45146	8.45534	8.34959	8.40728	8.38782	8.74848	8.46921	8.40303	8.69738
MED8	5.79847	4.15694	5.92924	5.36065	5.52438	5.90578	5.36837	4.89622	4.39488	5.67596	5.64752	5.55175
CRELD1	4.04317	4.04433	4.04248	4.0435	4.04445	4.04408	4.04561	4.04225	4.04187	4.04498	4.04178	4.04209
STX3A	7.40115	7.68524	7.26138	7.5213	7.81903	7.49311	8.00475	7.84093	7.37126	7.07596	7.82211	7.63897
SEC61A1	10.7827	10.3443	10.0885	10.3801	10.629	10.4965	11.1592	10.838	10.4706	10.4195	10.7886	10.7927
MFAP2	4.0415	4.04167	4.04131	4.04226	4.0414	4.04176	4.04209	4.04177	4.04162	4.042	4.04168	4.04209
AR	4.0414	4.04244	4.04158	4.04209	4.0415	4.04338	4.04234	4.0415	4.04187	4.04149	4.04189	4.04189
FPGS	4.04287	4.0445	4.0414	4.04209	4.04209	4.04184	4.04131	4.0415	4.04176	4.042	4.04189	4.04307
ADC	4.0765	4.0863	4.07076	4.10048	4.07723	4.10356	4.17322	4.05721	4.09667	4.07745	4.07218	4.06536
CCL26	4.12153	4.16498	4.04954	4.06083	4.08692	5.08886	7.94048	7.40588	5.50872	4.06782	7.63634	5.75767
TJP3	9.99794	10.0715	9.98401	9.9401	10.6094	10.0595	10.0223	10.1621	9.80379	10.2234	10.0566	10.667
MYCBP	4.39786	4.17432	5.52516	5.12855	4.13308	5.86556	4.50691	4.22546	5.79383	5.40268	4.60136	4.52329
PRG3	4.04159	4.04167	4.04199	4.04167	4.0415	4.04209	4.04131	4.04209	4.04469	4.042	4.04159	4.04177
SGCG	4.04261	4.04621	4.04131	4.04199	4.04332	4.04287	4.04234	4.04307	4.04197	4.04149	4.0414	4.04404
GABRA2	4.04441	4.0421	4.04423	4.04569	4.04637	4.04158	4.04327	4.04695	4.04522	4.04433	4.044	4.04189
GALK2	4.05016	4.04834	4.06756	4.05189	4.05559	4.1006	4.04561	4.05246	4.04595	4.05508	4.09636	4.05324
LGALS3BP	7.33906	5.93299	8.09176	8.15768	8.34627	8.78783	7.69821	7.47731	5.87909	8.22779	8.15454	7.88483
USP6NL	4.0415	4.04199	4.04282	4.0415	4.04159	4.04176	4.0414	4.04285	4.04162	4.0414	4.04159	4.04209
WWP2	6.04008	5.79415	6.50288	6.81974	6.31112	6.46779	5.90197	6.38951	5.41212	5.87827	5.90177	5.77121
EXOSC5	6.18906	6.10423	5.8573	6.06202	5.55316	5.10122	5.45959	4.5552	5.6852	6.37654	6.37712	5.62539
CDAN1	5.40085	5.46244	5.64536	4.22026	5.85159	5.58695	4.91655	4.36233	5.3737	5.18979	4.34485	5.54086
PRMT1	4.04379	4.0421	4.04679	4.04317	4.04489	4.04184	4.04351	4.04473	4.04227	4.04606	4.04209	4.04349
LAMP2	7.61528	8.18137	7.86167	8.09822	8.05857	8.1832	7.79917	8.38343	8.02603	7.56064	8.3529	7.68167
BTF3	12.1684	12.2458	12.4391	12.1974	12.3306	12.3517	11.6882	12.0391	12.2277	12.395	12.3076	12.1077
BAG3	8.80794	9.22057	8.68619	8.46585	9.23704	8.87954	8.57577	8.85212	8.61821	8.72225	8.89081	8.63959
MRAP	4.0414	4.0445	4.04227	4.04131	4.04231	4.04149	4.0419	4.04159	4.04579	4.04433	4.04224	4.04464
KCNJ15	4.04177	4.04131	4.0414	4.04209	4.04266	4.0414	4.04626	4.0414	4.04176	4.04176	4.04258	4.04159
CNGA2	4.04454	4.05351	4.04217	4.0414	4.04866	4.04472	4.04266	4.04449	4.04595	4.04685	4.0439	4.04796
CSMD3	4.0415	4.04199	4.04131	4.04131	4.0419	4.04184	4.04131	4.04131	4.04162	4.04149	4.04241	4.04199
STK19	7.6543	7.24193	6.92118	7.5548	7.83209	7.13275	7.80065	7.16854	7.27666	7.80689	7.48451	7.84776
CCDC76	4.50691	5.74423	5.71307	4.42153	5.56797	5.24855	4.2817	4.25688	5.54998	4.96211	5.29629	5.02639
HOXD9	4.0414	4.04418	4.04167	4.04189	4.04159	4.04176	4.0419	4.04177	4.04401	4.04185	4.0414	4.04439
BCL11A	4.04562	4.04153	4.04375	4.04569	4.04181	4.04767	4.04296	4.04829	4.0432	4.04348	4.04437	4.0426
ATP6V1C1	6.77076	7.05839	5.60629	6.32604	7.02286	6.08275	6.89667	6.17515	6.70135	5.11406	6.01158	6.31233
PTD004	4.04756	4.05885	4.05847	4.04757	4.06204	4.04645	4.0499	4.04473	4.05211	4.05242	4.04717	4.04841
PCDH1	4.04679	4.04167	4.0419	4.04177	4.04621	4.04366	4.04442	4.04737	4.04162	4.04657	4.04758	4.04177
RAET1G	6.2276	7.41781	5.19901	6.04964	6.03771	5.925	6.89131	6.73695	6.72302	5.22737	6.2276	7.35472
DNAJC3	4.27047	4.68558	4.09169	4.11176	4.2155	4.06725	4.91088	5.03633	4.23268	4.08188	5.02457	4.21991
KIAA0355	7.84405	7.97314	7.76235	7.37035	8.28426	7.79776	7.3305	7.41432	7.60445	7.88531	7.49128	7.84043
LOC389832	4.04463	4.04305	4.04131	4.0414	4.0414	4.04219	4.04257	4.04177	4.04176	4.04131	4.04131	4.04209
C1orf90	4.04421	4.04131	4.04375	4.04252	4.04266	4.04619	4.04171	4.04343	4.04331	4.04563	4.04413	4.0414
SNAP29	5.52438	4.40455	5.24059	4.62142	4.75312	5.39233	4.78099	4.75705	5.05655	5.11406	5.09057	4.87993
SFRS15	7.52867	7.44421	6.65074	6.79381	7.49128	6.64552	6.63134	6.9755	6.3674	6.86252	7.03731	7.03689
FLJ21963	4.04177	4.04167	4.04182	4.04177	4.04131	4.04209	4.04171	4.04131	4.0516	4.04176	4.04209	4.04224
PPP1R14B	9.05344	9.60058	8.28187	8.94832	8.96289	8.46548	8.2913	9.13755	8.39626	8.47642	8.98614	8.90728
45992	4.04189	4.04305	4.04199	4.04209	4.0415	4.04167	4.04209	4.04225	4.04187	4.04158	4.0414	4.04177
MSN	9.1521	8.65831	8.05295	9.55664	8.35962	8.94548	8.5087	9.77248	7.65755	8.38188	9.12411	8.46623
FKBP10	4.04505	4.04621	4.0426	4.04159	4.04209	4.04149	4.0415	4.04199	4.04131	4.04149	4.04209	4.04199
ISG20	9.73477	10.2541	9.28612	10.2008	10.1183	10.0967	10.1649	10.5451	8.91835	9.64087	10.1904	9.96828
C9orf98	4.0479	4.04199	4.26263	4.06859	4.04181	4.48571	4.05653	4.05476	4.0562	4.10071	4.05356	4.06224
GNAQ	5.20683	4.12492	6.70947	5.5961	7.21823	7.15519	4.07431	4.31619	4.08534	4.65318	6.16823	5.02035
ST7L	4.04584	4.04244	4.0479	4.04285	4.04458	4.0433	4.04819	4.04462	4.0613	4.05385	4.04168	4.05758
TCF1	4.0414	4.04153	4.0414	4.04199	4.04181	4.04209	4.0415	4.04159	4.0414	4.04176	4.04224	4.04159
PPP1R15A	9.60633	9.60154	9.78454	10.1845	9.3388	10.2083	9.79084	10.3498	8.52233	10.221	9.6524	9.40449
ZBTB24	5.99716	6.20488	5.84836	5.32746	5.70394	5.87521	5.09722	5.23345	5.7281	5.67596	4.76708	5.23249
LOC653980	4.04496	4.04153	4.0453	4.04944	4.04696	4.0439	4.04351	4.04606	4.0516	4.04472	4.04706	4.04511
APC2	4.04159	4.05187	4.0439	4.04511	4.0513	4.0414	4.04209	4.04307	4.04579	4.04167	4.04178	4.04307
MTMR2	5.40268	6.11667	6.04319	6.27385	5.39411	6.22454	5.65082	5.3313	6.31052	6.19769	5.58695	5.1398
Septin 3	4.04131	4.04305	4.0419	4.04199	4.04159	4.04281	4.04366	4.04177	4.04176	4.04332	4.04266	4.04177
IL4I1	4.04967	4.04375	4.04724	4.0415	4.04309	4.04176	4.04131	4.86882	4.04483	4.04385	4.06084	4.04404
FLJ38984	4.06568	4.04404	4.04783	4.04908	4.05298	4.05068	4.04456	4.05132	4.05437	4.04832	4.05018	4.04783
HEAB	6.0511	6.63134	6.18692	6.33783	6.19244	6.0595	6.23767	6.10754	6.1216	5.84815	6.22116	6.16396
GPR152	4.0415	4.0414	4.04182	4.04189	4.04181	4.04191	4.0419	4.04177	4.04162	4.0421	4.04178	4.0414
MEP1A	4.09031	4.08361	4.06725	4.08472	4.06204	4.17875	4.0782	4.05453	4.14196	4.13104	4.11298	4.08164
C6orf206	7.62829	7.72885	8.59455	8.43283	4.04385	8.98533	9.05565	6.98834	8.42602	9.20405	7.54351	7.76556
HIG2	4.10025	4.09518	4.72383	4.06349	4.15901	4.09606	4.09985	5.47991	4.15194	4.10781	4.08251	4.09863
SLC34A1	4.04209	4.04167	4.05352	4.0415	4.04131	4.0453	4.0415	4.04385	4.04151	4.04341	4.04437	4.04563
FLJ32658	4.04177	4.04621	4.04328	4.04446	4.04347	4.04338	4.04209	4.0419	4.04151	4.04158	4.04131	4.04224
M6PRBP1	9.7005	8.15002	9.4603	9.61323	9.80729	9.57836	9.52049	10.2905	8.70383	9.62069	9.72519	9.87404
P2RY6	4.04967	4.05101	4.0491	4.04275	4.04576	4.0484	4.04901	4.0683	4.0444	4.04791	4.05116	4.05007
UBXD5	4.05191	4.04936	4.057	4.05207	4.04332	4.05483	4.05912	4.0505	4.0593	4.04987	4.05531	4.05378
POLE4	9.59337	9.01058	9.41229	9.40115	8.81411	9.85611	9.78232	9.52841	10.0066	9.98717	9.66857	9.57473
RNF44	5.26107	6.53714	4.28715	4.63767	5.65368	5.0778	4.27583	5.40741	4.14765	4.45576	4.31216	4.93331
MYH11	4.04261	4.04601	4.04158	4.04159	4.04181	4.04493	4.04199	4.04722	4.04454	4.0428	4.04199	4.0414
LOC653062	4.0415	4.04177	4.04158	4.04209	4.04181	4.04158	4.04234	4.0419	4.04176	4.0421	4.04159	4.04189
UCHL3	8.51666	8.48996	8.71469	8.41092	8.5087	8.20108	8.15804	8.40657	8.77748	8.79856	8.78881	8.33101
CDH7	4.04296	4.04153	4.04158	4.04377	4.04181	4.04287	4.04839	4.04225	4.0414	4.04375	4.04178	4.0414
MMRN1	4.04324	4.0479	4.04482	4.04252	4.04604	4.04191	4.04327	4.0419	4.04497	4.04423	4.04468	4.0415
SFMBT2	4.13123	4.05931	4.04901	4.04944	4.0415	4.05223	4.11374	4.08329	4.06279	4.06068	4.05482	4.04524
ARR3	4.0415	4.04305	4.04224	4.04209	4.0419	4.04209	4.04159	4.04252	4.04209	4.04167	4.04168	4.04224
ZNF582	4.04209	4.04167	4.04305	4.0415	4.04231	4.04191	4.04159	4.04225	4.04209	4.0414	4.04178	4.04199
MATR3	4.04177	4.04177	4.04342	4.04226	4.04199	4.04307	4.04171	4.04131	4.04176	4.0414	4.04159	4.04131
SYF2	8.92032	8.67641	8.81279	8.48968	8.40127	8.66093	8.73847	8.48171	8.85327	8.45736	8.57453	8.47267
ZNF529	6.35342	6.74544	7.04087	6.26348	6.64131	6.9584	6.03331	5.85647	6.46636	6.6962	6.21057	6.73419
IFNA5	4.04209	4.04131	4.04167	4.04189	4.04199	4.04176	4.04234	4.0414	4.04209	4.04158	4.04199	4.04177
LOC643923	4.04261	4.04153	4.0414	4.04131	4.04746	4.04149	4.04416	4.04177	4.04695	4.04348	4.04178	4.04199
ACAA2	4.04505	4.06191	4.05235	4.04639	4.04544	4.05258	4.05825	4.04783	4.05286	4.05545	4.05546	4.05007
HCRTR1	4.0422	4.04177	4.04604	4.04226	4.04181	4.04472	4.0415	4.04177	4.04151	4.04348	4.04209	4.04131
MTBP	4.04884	4.04987	4.27642	4.05882	4.04472	4.07508	4.08884	4.06203	4.08163	4.07898	4.05598	4.06065
CREBL2	4.04198	4.04244	4.04282	4.04189	4.0414	4.0484	4.04209	4.04862	4.04268	4.0421	4.04199	4.0414
PEX5	9.2072	8.83778	9.49483	8.64345	9.00885	8.68336	8.86821	8.49848	8.88275	8.77559	8.55987	8.42872
TDRD6	4.04801	4.05462	4.05304	4.04892	4.05275	4.04798	4.04547	4.04842	4.05211	4.05118	4.04733	4.04915
FLJ21820	4.15384	4.81679	4.17536	4.12641	4.23746	4.60367	4.25882	5.25262	5.96471	4.94551	4.43281	4.67952
POPDC2	4.05191	4.07889	4.04611	4.05234	4.05298	4.054	4.0443	4.04737	4.05514	4.05962	4.04974	4.05824
H2BFWT	4.0415	4.04153	4.04199	4.0414	4.04159	4.04199	4.0415	4.0415	4.04197	4.0448	4.04178	4.04209
2'-PDE	5.62345	5.68865	5.89431	4.98259	5.07927	5.42124	5.3145	5.50293	5.89229	5.30804	5.12043	5.64536
ITGA8	4.0422	4.04244	4.04158	4.0414	4.0414	4.04149	4.0415	4.0414	4.04131	4.0414	4.04159	4.04224
LEFTY1	4.04159	4.04695	4.04212	4.044	4.0415	4.04603	4.04131	4.04167	4.04187	4.04167	4.0415	4.04177
CDH24	4.04277	4.04167	4.04497	4.04167	4.04181	4.04798	4.04561	4.04462	4.04355	4.04167	4.04189	4.0481
LOC653033	4.04927	4.05386	4.04889	4.04189	4.0492	4.04439	4.04561	4.04578	4.04678	4.04668	4.05274	4.04637
LRPAP1	7.19446	7.47248	6.81804	6.82791	6.93127	6.57924	6.99881	7.53206	6.89374	6.49617	7.08192	7.18664
NGRN	8.05011	4.06901	8.92635	7.96036	7.59572	9.19396	7.37977	7.12092	5.23069	8.03298	8.00567	7.17936
KIAA1622	4.04505	4.05101	4.0419	4.04285	4.04181	4.04209	4.04209	4.0414	4.04454	4.04131	4.04224	4.04224
NPY2R	4.04335	4.04199	4.04497	4.04296	4.04418	4.0439	4.0414	4.05167	4.04579	4.04472	4.04131	4.0414
PSCD4	8.26078	7.15763	4.35325	8.81923	6.38354	8.0087	7.76586	10.0983	5.30789	5.58545	8.42554	6.96284
TRRAP	8.51953	9.20405	8.70345	8.64196	8.95856	8.83748	8.53809	8.62459	8.5083	8.5723	8.29383	8.44668
GRIA2	4.04367	4.04639	4.0414	4.04167	4.04762	4.04149	4.04171	4.04331	4.04176	4.04248	4.04178	4.04796
LOC653216	4.04189	4.0419	4.0414	4.04296	4.04181	4.04131	4.04199	4.04167	4.04131	4.04185	4.04199	4.04199
LOC150383	4.04549	4.05042	4.04987	4.04656	4.04561	4.04656	4.05253	4.04321	4.04535	4.04649	4.04413	4.04476
BRUNOL4	4.04198	4.04305	4.04209	4.0415	4.0419	4.04158	4.04366	4.04225	4.04187	4.04176	4.04131	4.04168
Gcom1	4.04814	4.05499	4.04798	4.05277	4.05175	4.04519	4.04717	4.04842	4.05187	4.04563	4.04706	4.05202
OMP	4.04189	4.0419	4.04131	4.04177	4.04385	4.0414	4.04159	4.04131	4.04162	4.04149	4.0415	4.04199
SGK2	4.04505	4.04656	4.04679	4.04422	4.04359	4.04638	4.0415	4.0419	4.04595	4.04232	4.04839	4.04756
CPSF4	9.67075	9.32349	9.35754	8.85173	9.39071	9.16137	9.3168	8.98921	9.08855	9.09895	9.06717	9.20317
ARID1B	4.05224	4.05545	4.04987	4.05385	4.05472	4.0506	4.04768	4.04829	4.06393	4.04978	4.0546	4.05131
HSPA1B	10.7997	11.0499	10.4013	10.593	9.96951	10.3643	9.71278	10.03	9.60267	10.5791	10.4313	10.7187
BTNL3	4.0414	4.0419	4.04209	4.04226	4.04131	4.04184	4.04131	4.04385	4.04187	4.04158	4.04189	4.04224
MCOLN2	5.44604	5.20683	4.08519	5.47281	4.1007	4.87535	5.35641	6.24474	5.15269	4.42153	4.74286	4.16794
LOC643057	13.6135	13.7559	13.5907	13.7889	13.3555	13.7692	13.8847	13.7008	13.7889	13.6725	13.6725	12.9769
LY6H	4.52011	4.33618	7.31185	6.01576	4.04445	6.73509	6.51614	4.06535	6.27214	7.35362	5.47437	5.87613
LOC340069	4.04159	4.0419	4.04182	4.04264	4.04199	4.04167	4.04199	4.04209	4.04469	4.04158	4.04168	4.04168
RPN1	11.5652	11.8106	11.3491	11.635	11.3991	11.4696	11.7992	11.6316	11.5752	11.4696	11.6922	11.5548
USP50	4.0414	4.04177	4.0414	4.04167	4.0419	4.04191	4.0419	4.0415	4.04209	4.04131	4.04178	4.04209
PCNXL2	4.05476	4.06489	4.05959	4.05676	4.05413	4.04439	4.05146	4.04553	4.04661	4.06331	4.04693	4.04511
LOC653152	4.0415	4.04404	4.04578	4.04189	4.04168	4.05494	4.04547	4.04621	4.04131	4.04317	4.04199	4.04277
GPR177	4.11496	4.17597	4.22816	4.13677	4.85141	4.86769	4.34485	4.61113	4.19528	4.15339	4.50295	4.14088
CRAMP1L	6.1981	6.97979	5.91637	5.82865	7.19507	5.98193	5.63495	5.87766	5.6819	6.27214	5.98459	6.68707
BMP5	4.04296	4.04656	4.04856	4.04306	4.04297	4.04347	4.05336	4.04637	4.04162	4.04554	4.04811	4.04416
ATP5G2	10.9685	9.01742	10.4099	10.7691	10.1805	10.9685	10.5834	10.4766	11.3491	11.3608	10.7323	10.9083
LIG3	4.74082	4.39216	5.61754	4.21224	4.19344	6.60836	5.43796	4.63228	5.3978	5.94971	4.8883	4.5887
C15orf40	4.85409	4.37634	4.56873	4.20323	5.00112	4.49466	4.19138	4.26152	5.18236	4.66635	4.70553	4.69969
C1orf43	4.80156	4.04153	6.06858	4.71311	5.79448	5.44384	4.11559	4.25294	4.05959	5.27316	4.8883	4.35013
GABRB3	4.04167	4.04199	4.04317	4.04422	4.04181	4.04158	4.04159	4.0415	4.04268	4.04185	4.04355	4.04189
ZNF278	4.04131	4.04177	4.0422	4.04167	4.04181	4.04199	4.0414	4.04159	4.04162	4.04185	4.04199	4.04168
LIMK2	4.15178	4.45833	4.10618	4.13136	4.40872	4.07745	4.20547	5.48403	4.06594	4.08251	4.32225	4.14332
CAMK2N2	4.04287	4.04305	4.04158	4.04411	4.04827	4.04167	4.0415	4.04423	4.0576	4.0421	4.04241	4.04498
LACTB2	7.92607	7.00804	7.72737	7.79509	7.80367	6.59667	7.04484	7.07141	7.03254	7.5193	7.7002	7.60034
WWOX	4.0477	4.04768	4.0453	4.06058	4.05905	4.04767	4.0675	4.05476	4.05488	4.04554	4.05151	4.05091
TSHR	4.0422	4.04153	4.04131	4.0414	4.04321	4.04199	4.04171	4.0414	4.04162	4.04131	4.04178	4.0414
CDCA2	4.07057	4.0679	4.05078	4.05054	4.05325	4.05167	4.05769	4.05996	4.06852	4.05593	4.05323	4.05649
TCP1	4.06678	4.04177	5.63507	4.14699	4.30266	5.17515	4.04768	4.06407	4.04187	4.2587	4.23831	4.07858
LOC653542	4.08616	4.04418	5.25414	4.07692	4.5952	5.58279	4.04131	4.05869	4.04378	4.07898	4.09134	4.06168
LOC642181	4.04131	4.04177	4.04167	4.04167	4.04131	4.04184	4.04131	4.04167	4.04176	4.04176	4.04209	4.04328
RAB31	10.6094	10.9114	10.2785	10.6533	10.3944	10.4599	10.0983	11.0922	10.314	9.82248	10.5391	10.3157
SYN1	4.0422	4.0414	4.0414	4.04209	4.04231	4.04149	4.04131	4.04167	4.04227	4.0414	4.0414	4.04168
GTPBP8	5.28882	4.51613	5.65791	5.09757	4.87952	4.25294	5.72641	5.57301	5.22606	5.1883	5.61633	4.98354
GABBR2	4.0414	4.04541	4.04199	4.0415	4.04266	4.04209	4.04209	4.0414	4.04187	4.0448	4.0415	4.04131
STX1B2	4.0415	4.04153	4.04167	4.04328	4.0414	4.04184	4.04199	4.04159	4.04197	4.04185	4.04159	4.04159
RDH13	6.68707	6.82976	6.4503	6.29123	7.66121	6.58213	6.90121	6.92188	7.21354	6.73181	6.90397	7.54743
ENPP5	4.8892	4.96615	7.31185	6.20976	4.07477	7.08944	7.62061	6.46426	7.49371	6.25454	4.92425	5.86133
ATP6V1C2	4.0761	5.27681	4.54839	4.30469	4.1007	5.07012	5.28002	4.24303	5.49194	5.33918	4.61917	5.16267
SLC7A3	4.04189	4.04153	4.04176	4.04177	4.04231	4.04209	4.04351	4.04177	4.04151	4.04149	4.04168	4.04168
PPP2R2B	7.54422	6.61806	6.80433	6.82112	5.7326	4.66217	5.3233	4.52914	7.69542	6.82553	5.30607	4.95639
ATP2B3	4.0414	4.04404	4.04158	4.044	4.04168	4.04149	4.04199	4.04296	4.04131	4.04131	4.04131	4.04168
ASPSCR1	9.52152	8.93301	9.43102	9.44067	9.74595	9.3589	9.40864	9.14152	9.06585	9.50651	9.27305	9.63619
HIPK1	4.04515	4.05217	4.04305	4.04167	4.04682	4.04677	4.04402	4.04663	4.04331	4.04855	4.04285	4.04524
PAQR4	8.96394	8.32153	8.56952	8.60679	8.23184	9.00561	8.33553	8.11571	7.85981	9.50714	8.3767	8.36797
CSRP2	6.35018	5.46244	4.74346	4.22378	5.50727	4.59105	4.56172	5.15106	5.55649	6.08301	4.52037	5.62539
WFDC1	4.04198	4.04131	4.04176	4.0435	4.0414	4.0564	4.05882	4.04177	4.04414	4.0414	4.04324	4.04796
TTC17	6.1981	6.09766	5.58695	4.36534	6.29697	6.62088	6.22743	4.78069	5.91975	6.22454	5.90618	5.88986
C14orf11	4.04496	4.0414	4.0528	4.04446	4.0419	4.04338	4.04199	4.04578	4.04227	4.04357	4.04458	4.05024
CAB39L	4.05303	4.04915	4.15076	4.04757	4.10708	4.06268	4.04589	4.05071	4.04131	4.05277	4.05104	4.05688
P2RX2	4.04679	4.04177	4.04275	4.04167	4.0481	4.04714	4.04456	4.04663	4.04162	4.04649	4.044	4.04451
DDB2	4.05904	4.04987	4.05123	4.04908	4.06114	4.05426	4.05497	4.04898	4.08208	4.04596	4.05191	4.04381
CLCN3	6.61119	7.25159	7.43013	7.06935	7.27367	7.0266	7.22981	7.18705	7.39706	6.76701	7.42377	7.03689
C1orf121	7.06693	7.50907	6.97435	7.15999	7.24748	6.66751	6.73661	7.06693	7.27987	7.23457	6.96004	6.9553
INT4	6.6999	6.99231	6.67341	6.64017	6.87174	6.46248	7.11021	6.22326	6.55361	6.81457	6.8837	6.22647
ZC3H6	4.056	4.0584	4.05974	4.07537	4.05769	4.05131	4.04482	4.04621	4.07097	4.05623	4.04747	4.05024
AMPD3	4.04632	4.04524	4.04562	4.04656	4.04385	4.04455	4.0443	4.04473	4.04807	4.04832	4.04499	4.04368
RIN1	4.07288	4.06548	4.0623	4.07985	4.05769	4.0701	4.10146	4.08114	4.11033	4.07639	4.13452	4.08727
RHBDL1	4.05455	4.05426	4.06387	4.05623	4.04561	4.06704	4.07927	4.04695	4.10146	4.07402	4.06541	4.07009
NEK6	6.5436	7.37745	5.421	6.85075	5.46648	6.87358	8.21959	7.27917	7.09376	6.41805	7.47846	6.21681
RNH1	5.36837	5.54199	5.18203	4.92638	5.28094	5.3517	5.62223	6.17515	5.64115	5.97774	6.02779	6.11814
CHRM4	4.04177	4.04167	4.04158	4.04167	4.04231	4.0414	4.04234	4.0419	4.04197	4.04149	4.04285	4.04209
ACADL	4.0414	4.0419	4.04808	4.04131	4.04159	4.04176	4.04171	4.04177	4.0414	4.04306	4.0414	4.0414
TRIM15	4.04159	4.04305	4.04149	4.04226	4.04199	4.04209	4.04234	4.04131	4.04331	4.04176	4.04224	4.0415
PTPRE	4.04347	4.04177	4.04266	4.04844	4.04297	4.04184	4.0419	4.05354	4.04414	4.04194	4.04131	4.04637
MGC5139	4.04954	4.04177	4.12304	4.04317	4.04255	4.14822	4.04656	4.04842	4.0414	4.05041	4.04667	4.04989
TOE1	4.06289	4.07549	4.08598	4.09266	4.09874	4.07057	4.09169	4.06927	4.12446	4.06461	4.0797	4.09551
CCIN	4.04335	4.04375	4.04342	4.04611	4.04489	4.04307	4.04416	4.04263	4.04162	4.04433	4.04168	4.04476
MGC24975	4.05617	4.06326	4.05892	4.06083	4.07051	4.06413	4.06349	4.05896	4.05821	4.08626	4.0745	4.10431
ADAMTS12	4.0414	4.04167	4.04176	4.04177	4.0419	4.04158	4.0419	4.0441	4.04197	4.04185	4.04131	4.04177
GTDC1	4.06019	4.06191	4.04831	4.04539	4.04432	4.05121	4.0598	4.05246	4.06168	4.04706	4.04901	4.04549
GAD1	4.05167	4.30028	4.04826	4.06248	4.04621	4.06767	4.13661	4.07198	4.04131	4.04866	4.05482	4.04549
OR11G2	4.0505	4.04541	4.04724	4.04189	4.05108	4.04809	4.04296	4.0465	4.04497	4.0449	4.04772	4.04579
AMH	4.04241	4.04199	4.04209	4.04366	4.0414	4.04209	4.0415	4.04199	4.04227	4.042	4.0415	4.04464
RFWD2	9.85452	9.82904	9.67482	9.6177	9.89004	9.65337	9.64469	9.56137	9.5172	9.39749	9.53536	9.5328
TREH	4.04296	4.04305	4.04167	4.04209	4.04199	4.04191	4.0414	4.0415	4.04151	4.0414	4.04131	4.04189
FLJ25328	4.04131	4.04244	4.04176	4.04209	4.04209	4.0414	4.04159	4.04177	4.04162	4.0421	4.04224	4.0415
ZMAT1	4.04871	4.04579	4.0454	4.0435	4.04729	4.04638	4.04954	4.04811	4.04908	4.05181	4.04987	4.04964
MRPL30	4.04167	4.04167	4.04508	4.04189	4.0415	4.04439	4.04456	4.04199	4.04209	4.04821	4.04446	4.04476
WFDC10B	4.2413	4.28969	4.06971	4.10609	4.09561	4.06987	4.16807	4.11931	4.15337	4.08188	4.13452	4.10329
NFATC2	4.04306	4.0479	4.04131	4.04296	4.04472	4.04149	4.04317	4.04578	4.04509	4.04423	4.04224	4.04524
ATF3	4.0414	4.04418	4.04224	4.04159	4.0419	4.04199	4.0414	4.04167	4.04414	4.04287	4.04241	4.04189
PPP2R2C	4.04296	4.04496	4.04158	4.04874	4.04518	4.06193	4.0414	4.04241	4.05668	4.04176	4.04423	4.04621
SH3RF2	6.87696	5.52334	6.38663	6.08275	7.42755	6.39979	6.38261	6.47057	6.36623	6.30407	6.72921	7.20851
LOC654017	4.58755	5.47118	4.90552	4.67869	5.68935	4.87002	5.54086	4.64198	5.35787	4.81636	5.10937	5.20609
TMF1	5.21222	5.37605	6.00382	5.86391	6.42071	5.95379	4.18083	5.0144	5.81018	6.00345	5.92816	5.76374
USP31	4.0415	4.06613	4.04288	4.04285	4.04347	4.04131	4.04159	4.0453	4.04414	4.04715	4.04367	4.04476
SIAH1	4.04167	4.0419	4.04808	4.04275	4.04458	4.04776	4.04442	4.04398	4.0444	4.04649	4.04346	4.04131
NDUFB8	12.3517	11.931	12.236	11.8818	11.5469	12.0456	12.3076	11.8106	12.114	12.1206	12.0819	11.7119
TRIP4	7.99588	8.47062	8.02728	8.231	8.1666	8.00775	7.50828	7.68029	8.3347	7.95576	8.20644	8.0091
NR4A1	4.04693	4.05187	4.0463	4.04639	4.04901	4.04595	4.05186	4.04177	4.04772	4.04923	4.04595	4.04946
ZBTB41	4.05763	4.04359	4.0633	4.05207	4.05803	4.09778	4.04266	4.04974	4.0593	4.08012	4.06894	4.05378
CLDN14	6.10545	6.32349	6.59151	6.67129	6.82489	6.49324	6.53351	7.02978	6.71977	6.31437	6.75804	6.76977
CSF2RA	5.90448	4.23271	4.07682	6.47213	7.01517	4.53704	5.17415	6.4949	4.17292	4.7566	5.84836	5.58998
CLCF1	5.4948	6.0217	4.90642	5.44914	6.17615	4.76686	4.4215	4.88119	5.08833	4.73699	5.7758	6.02641
SPAM1	4.0597	4.08935	4.04757	4.04772	4.05039	4.04609	4.04602	4.04933	4.05259	4.04628	4.04367	4.05152
SHMT2	9.08596	8.5285	8.4233	8.33432	8.44541	8.74722	9.03575	9.06585	8.69527	9.00707	8.91601	8.43891
HLA-DQB1	5.71272	4.18538	4.11846	4.05152	4.13308	5.3999	5.4948	6.45914	4.15085	4.19942	6.03156	4.11852
ZNF224	4.13379	4.20927	4.41919	4.08626	4.56526	4.08971	4.07318	4.05937	4.09594	4.09353	4.08626	4.33348
TLE6	4.04421	4.04887	4.0557	4.04459	4.04394	4.0473	4.04402	4.0419	4.04695	4.04758	4.05116	4.04549
JRK	4.06123	4.07411	4.06912	4.0593	4.09465	4.05731	4.07016	4.04752	4.06393	4.06309	4.07878	4.0656
XKR4	4.04609	4.04675	4.04472	4.04553	4.04939	4.04199	4.04171	4.0414	4.04427	4.04131	4.04258	4.04381
KLHDC7B	4.04189	4.0414	4.04199	4.04177	4.0414	4.04199	4.0419	4.04177	4.04131	4.04167	4.04168	4.04177
PKP4	4.06381	4.11139	4.0796	4.11825	4.10708	4.06969	4.058	4.06593	4.06594	4.08825	4.07878	4.08727
ZNF334	4.04167	4.04199	4.04149	4.04189	4.04159	4.04167	4.04131	4.04199	4.04268	4.04131	4.04209	4.04159
SPTBN1	8.17111	6.60515	7.38567	6.36623	6.26348	6.99806	8.74952	8.67464	7.39195	6.98976	5.70564	4.89542
SRM	5.18766	6.59921	4.73087	5.3907	4.86882	4.74316	4.71268	6.04282	5.30789	6.34553	6.73419	5.70164
Septin 6	4.05804	4.06367	4.05123	4.06701	4.05108	4.05212	4.05531	4.07198	4.05514	4.05751	4.04595	4.06771
C17orf81	4.0415	4.0414	4.04167	4.0415	4.0414	4.04191	4.04159	4.04225	4.04197	4.042	4.04168	4.04189
CHRND	4.0414	4.04199	4.0419	4.04177	4.0415	4.04158	4.04131	4.04131	4.04162	4.04185	4.04209	4.04189
LOC158830	4.04756	4.0419	4.04455	4.04199	4.04682	4.0453	4.04131	4.04449	4.0439	4.04521	4.04159	4.04871
JUB	4.04189	4.04861	4.04167	4.04177	4.04131	4.04149	4.04234	4.0419	4.04227	4.04423	4.04159	4.04189
LOC653101	4.04209	4.0414	4.04199	4.04639	4.0414	4.04167	4.04234	4.0414	4.04176	4.0421	4.04178	4.04177
LOC653122	4.04131	4.04167	4.0419	4.04199	4.04159	4.04199	4.04181	4.04177	4.04197	4.04194	4.04209	4.04189
C3orf63	4.08371	4.04404	4.0613	4.06248	4.09667	4.06098	4.05453	4.05167	4.05461	4.06117	4.06367	4.0553
MAGED2	4.04855	4.04244	4.04482	4.04611	4.04266	4.04714	4.0414	4.04274	4.04563	4.0506	4.04522	4.04673
THAP6	5.14741	5.34335	5.10937	4.16023	4.12641	4.87931	4.22816	4.2294	4.509	5.83478	4.11668	4.09674
RFNG	4.05721	4.04861	4.05352	4.04741	4.1244	4.04987	4.04768	4.04663	4.04579	4.06217	4.0623	4.0553
ATP11C	4.0765	4.28969	4.06773	4.06279	4.12171	4.04878	4.06292	4.06507	4.05211	4.05143	4.05587	4.05688
ACSM1	4.04209	4.04347	4.04497	4.04524	4.04168	4.0414	4.04416	4.04199	4.0439	4.0421	4.04168	4.04177
FLOT1	8.12549	8.18667	7.99908	8.4932	6.86071	8.57369	8.49608	8.8283	7.82694	8.13406	8.98734	7.89231
GRAMD2	5.13605	4.16158	5.80568	4.23427	4.05201	5.84815	4.2478	4.11394	5.66616	5.66946	5.17547	4.30412
DGKA	4.0415	4.04199	4.04131	4.04131	4.0415	4.04158	4.04234	4.0419	4.0414	4.04194	4.0415	4.04426
ARF1	4.04131	4.04153	4.04562	4.04226	4.04159	4.04878	4.0443	4.0419	4.04209	4.04341	4.04437	4.04189
TAC4	4.04209	4.04709	4.0414	4.04209	4.04277	4.04158	4.04327	4.04331	4.04483	4.04185	4.04595	4.04199
ZNF499	4.08328	4.04768	4.23941	4.06971	4.06178	4.14822	4.06986	4.13185	4.04626	4.08101	4.0797	4.0857
RBM34	4.52011	4.37634	5.95156	5.61308	5.494	5.22731	4.93687	5.43429	6.02068	5.14625	5.95863	5.74846
PFDN6	4.69184	4.04199	4.47054	4.28675	4.44309	4.51178	4.36797	4.14887	4.12501	4.53315	4.83468	4.29203
SH3GL2	4.04584	4.0481	4.04455	4.04926	4.05275	4.04482	4.04656	4.04752	4.059	4.04727	4.05403	4.04964
ARRDC1	4.068	4.05042	4.16487	4.19916	4.26754	4.35325	4.13289	4.12901	4.09041	4.27139	4.79084	4.9296
B4GALT4	8.35047	9.48521	8.80535	9.23073	8.79025	7.81903	9.01434	8.85724	9.40864	8.90622	9.0947	9.07898
LOC389827	4.04609	4.0414	4.04288	4.04433	4.04407	4.05109	4.04589	4.04462	4.04661	4.04248	4.04468	4.0426
POLR2J2	4.06708	4.04305	4.05915	4.07131	4.05298	4.04776	4.04626	4.0539	4.04887	4.0448	4.07389	4.05587
KIAA0408	4.07395	4.08935	4.06283	4.08174	4.91056	4.04562	4.0686	4.09874	4.15448	4.07422	4.09543	4.17772
LEPROT	9.24421	9.57562	9.02365	9.50714	9.14848	9.09143	9.57562	9.77445	9.21307	8.94426	9.24147	8.69446
DIAPH1	5.90147	5.52334	5.41626	5.2855	6.59791	5.44384	5.79124	6.23112	5.40311	5.47172	5.91477	6.53097
LOC649516	4.04357	4.04639	4.04167	4.04814	4.04696	4.04281	4.05186	4.04708	4.05514	4.04317	4.04491	4.04649
APOBEC3D	4.04177	4.04131	4.0419	4.04209	4.0419	4.04167	4.0414	4.0415	4.04187	4.04149	4.0415	4.0414
MAFA	4.09226	4.07824	4.21027	4.18095	4.17873	4.07113	4.21668	4.11668	4.65681	4.11669	4.14332	4.09269
CD151	7.25159	4.04131	5.8605	7.09164	7.71392	6.88888	6.37799	7.061	4.04469	7.11785	6.39566	7.28851
FAM18B	8.96901	9.09283	9.04661	8.85724	9.18783	8.71813	7.83633	8.45589	9.29407	8.83399	9.19636	9.13563
FLJ20558	5.60258	4.97495	5.25748	5.11605	6.07439	5.30515	6.10108	5.12589	6.50613	5.7254	5.12918	5.77624
C1orf53	7.46719	6.74784	8.15048	7.64844	6.01688	7.32079	7.4761	6.89425	7.8146	8.55204	7.65883	6.78053
FLVCR	4.23278	4.08283	4.09019	4.10245	4.07051	4.17063	4.27583	4.18083	4.10479	4.34483	4.08412	4.08424
DDIT4	10.2069	10.3639	10.2083	10.5163	9.49604	10.3643	10.4612	9.95209	10.861	10.544	10.1235	9.81186
FSHR	4.04198	4.04167	4.04176	4.04252	4.04159	4.04199	4.04171	4.04199	4.04209	4.0421	4.04168	4.04159
C20orf85	10.2905	9.97322	11.255	10.7997	4.12332	11.4606	10.7442	9.94748	10.7778	11.5652	10.0172	10.506
TBC1D7	6.98635	7.14069	7.16728	6.93363	7.05468	6.92757	7.88912	7.39113	7.31231	7.73126	7.59105	7.17712
ARSD	4.04666	4.05351	4.04997	4.04874	4.0481	4.05077	4.0439	4.04663	4.04978	4.04944	4.0414	4.04841
LZIC	4.12662	4.21391	4.22694	4.1129	4.11085	4.08838	4.07532	4.06927	4.33275	4.15897	4.15512	4.07112
LILRA3	4.04679	4.04509	4.04158	4.05152	4.0481	4.04493	4.05129	6.6636	4.04469	4.04131	4.05092	4.0536
BANK1	4.38015	5.27681	5.9502	5.32746	4.6439	4.46954	4.09254	4.12245	4.20925	5.08196	4.95942	4.13213
SMEK2	7.13223	7.69954	8.31482	7.81102	7.38279	7.77854	7.46505	7.50716	7.95208	8.37208	7.54273	7.80882
VCL	4.0422	4.04153	4.04199	4.04209	4.04131	4.04131	4.04181	4.04177	4.04268	4.04149	4.04209	4.0415
IL21R	4.0414	4.0414	4.04176	4.04167	4.04231	4.04455	4.04482	4.04131	4.0414	4.04287	4.04285	4.04241
IRAK3	8.88357	9.02261	7.83633	8.80742	8.84699	7.67504	8.28771	9.86026	7.40183	8.47209	9.91842	8.231
G6PC2	4.0414	4.04131	4.04158	4.0414	4.04159	4.04149	4.04171	4.04225	4.04131	4.04185	4.04209	4.04177
LGALS7	8.55422	8.64546	7.58693	7.40371	8.436	8.06839	8.97791	9.48211	9.5943	6.58876	9.49483	8.76988
FOLR1	6.568	8.22059	7.92404	8.45975	4.09305	8.50503	7.93002	6.86019	7.80466	6.89667	8.80304	6.04801
MGC33894	4.0415	4.0421	4.04158	4.04159	4.04199	4.04167	4.04159	4.0415	4.04197	4.04167	4.0414	4.04131
VIL1	4.0422	4.04131	4.04199	4.0414	4.04418	4.04219	4.04442	4.04159	4.04176	4.04317	4.04189	4.0414
FAM129B	11.1086	10.117	11.404	11.0156	11.7097	11.0354	10.5476	10.9114	9.94317	10.2016	10.8519	11.4548
JMJD2C	4.04982	4.0584	4.05599	4.04844	4.05905	4.05946	4.05167	4.04695	4.05068	4.07712	4.05616	4.05688
CENPJ	4.05078	4.04404	4.06793	4.04626	4.07531	4.04858	4.04768	4.04752	4.07149	4.07007	4.05497	4.08188
MTL5	4.05207	4.05499	4.04975	4.04727	4.04561	4.04946	4.04901	4.04398	4.05259	4.05892	4.04241	4.04416
WNT5B	4.04131	4.0448	4.0419	4.0415	4.0419	4.04149	4.04159	4.04199	4.04162	4.042	4.04224	4.04177
LOC643940	9.64237	8.37168	9.84212	9.76824	9.52101	9.82857	9.12989	9.5778	9.55378	9.62503	10.038	9.48057
RAPGEF4	4.0414	4.0419	4.04846	4.0414	4.04168	4.04455	4.04327	4.04737	4.04307	4.04538	4.04643	4.04609
CTF1	4.06123	4.08463	4.06429	4.0536	4.0564	4.08071	4.07318	4.08671	4.09667	4.06808	4.07029	4.06117
TNFRSF6B	4.57398	4.04861	4.04342	4.06647	4.16686	4.04645	4.05912	7.65182	4.04483	4.04855	4.64681	4.04841
ANKRD12	6.35805	7.36642	7.25891	6.64954	6.99806	6.78631	6.47673	7.00144	6.4939	6.97134	6.48071	6.90578
CNTN1	4.04159	4.04244	4.04176	4.04159	4.0414	4.04158	4.04508	4.0415	4.0439	4.04176	4.04258	4.0414
CSF2	4.04814	4.04167	4.04158	4.04159	4.04131	4.04191	4.04131	4.04933	4.0414	4.042	4.0414	4.04131
APEX1	9.80547	10.0607	10.0294	9.98401	9.70938	9.91314	9.8318	9.51235	10.0656	10.0595	10.0656	9.96333
MEF2A	4.42312	4.11918	4.62853	4.19717	4.36648	4.08123	4.10693	4.10198	4.05088	4.07257	4.1223	4.12978
CYLC2	4.09315	4.13162	4.04772	4.06413	4.09387	4.05313	4.0683	4.12078	4.21027	4.06654	4.05867	4.07795
LOC649588	4.0422	4.0414	4.04158	4.0414	4.0415	4.04176	4.04209	4.04225	4.04209	4.04167	4.0414	4.04224
CAMTA1	4.04666	4.05313	4.04997	4.04497	4.05385	4.04878	4.05108	4.04722	4.04756	4.04954	4.04534	4.04296
C14orf156	11.8854	11.7119	11.7701	11.8603	11.1934	11.5184	11.6965	11.4668	11.9776	11.9552	11.9092	11.3341
UGCGL1	4.04209	4.04153	4.04131	4.04199	4.04159	4.04199	4.0419	4.0415	4.04209	4.04194	4.0414	4.04168
ESRRG	4.28014	4.53779	5.30381	4.48808	4.22543	5.0657	5.21918	5.05781	5.99452	5.26859	4.85347	5.02035
METTL6	4.04693	4.04359	4.05676	4.05207	4.04445	4.04645	4.04257	4.04708	4.04807	4.05671	4.05616	4.05131
EGFL9	4.0415	4.04404	4.04472	4.04209	4.0419	4.04167	4.0414	4.04167	4.04331	4.0421	4.04209	4.04168
SCRN2	4.0965	4.12367	4.08049	4.05721	4.0797	4.08013	4.1211	4.06535	4.16028	4.1074	4.08874	4.08251
SNRPN	4.04198	4.04359	4.04209	4.04209	4.04407	4.04158	4.04181	4.04357	4.04151	4.04158	4.0414	4.0415
ZNF326	4.09886	4.06725	4.09326	4.05749	4.07276	4.05183	4.05912	4.0717	4.04944	4.05946	4.05977	4.05256
KLF7	4.04167	4.04305	4.04305	4.04209	4.0414	4.04131	4.04209	4.04159	4.04131	4.04224	4.04199	4.04189
BTK	4.0422	4.0414	4.04167	4.04226	4.04199	4.04265	4.04626	4.04321	4.04162	4.04131	4.04131	4.0425
LARGE	7.09697	7.74782	7.36759	7.22363	7.02905	7.28285	7.83633	7.57695	6.89035	7.85961	7.74401	6.7586
AGPAT5	4.15662	4.05277	4.58492	4.20323	4.18289	5.06073	4.06102	4.0734	4.06393	4.60863	4.11298	4.09342
LOC116143	6.94918	6.54063	7.56303	7.22363	6.35482	7.31812	6.84312	6.16254	6.95955	7.87633	6.46344	6.33589
HTR3A	4.04357	4.05277	4.04595	4.04131	4.05472	4.05121	4.04519	4.05962	4.04807	4.04472	4.05131	4.05378
GUCA1A	4.05207	4.0414	4.04846	4.04167	4.04637	4.04901	4.05089	4.04449	4.04626	4.04791	4.0415	4.04168
FLJ43860	4.04927	4.08283	4.04856	4.05606	4.0453	4.04638	4.05912	4.0605	4.06061	4.05154	4.0529	4.0536
TCP11	4.05587	4.06548	4.10196	4.06859	4.04621	4.32439	4.09431	4.08259	4.12237	4.77311	4.06204	4.08068
MATN4	4.04389	4.0414	4.0414	4.04159	4.04503	4.04199	4.04171	4.04285	4.04483	4.04375	4.04305	4.0426
KIAA1160	4.31934	4.06548	5.36938	4.40789	4.85141	5.01472	4.16923	4.16221	4.10479	4.45833	4.71624	4.18515
SGPP2	4.04756	4.05663	4.05313	4.04696	4.05803	4.04849	4.04234	4.04637	4.0474	4.04385	4.05305	4.04404
CPT1B	4.05476	4.04709	4.05426	4.05951	4.05769	4.04878	4.04402	4.0499	4.04414	4.0537	4.05517	4.05908
MANEAL	4.04209	4.0419	4.04149	4.0415	4.04231	4.0414	4.04171	4.04307	4.0444	4.04271	4.04131	4.0415
SLC22A12	4.04235	4.04747	4.04217	4.04131	4.04297	4.04199	4.0414	4.04296	4.04187	4.0428	4.04468	4.0415
PRKCZ	4.04306	4.04177	4.04131	4.04611	4.04199	4.04217	4.04171	4.04159	4.04162	4.04158	4.04224	4.0414
TBC1D13	6.9288	6.96572	6.30855	6.04628	6.78287	6.2391	6.58125	6.22647	6.50613	6.18585	6.40966	6.69684
PTK7	4.16792	4.04964	4.07985	4.07198	4.14926	4.12342	4.11084	4.14027	4.11139	4.48564	4.06927	4.79059
SP3	4.04198	4.04347	4.0439	4.04159	4.0415	4.04737	4.04704	4.04199	4.04342	4.04185	4.04178	4.04159
ORMDL3	5.87296	4.78829	5.09994	5.35126	5.78343	5.60862	6.78898	5.38749	6.16589	4.87931	5.41451	5.39233
WNT11	4.04241	4.04375	4.04282	4.04459	4.05275	4.04366	4.04613	4.04768	4.04661	4.04589	4.04296	4.04563
ZNF248	4.054	4.05351	4.07582	4.05701	4.09667	4.09753	4.04717	4.0415	4.08534	4.057	4.06249	4.11776
RANGAP1	8.36721	8.02976	8.11614	7.69479	7.91898	8.11263	8.48819	8.63703	8.32153	8.32669	8.1033	8.58266
DCTN2	10.4706	10.131	10.2346	10.1669	10.3639	10.1452	10.3732	10.1085	10.3215	10.2316	10.2864	10.221
PARP6	4.04472	4.04244	4.04465	4.04177	4.04762	4.04176	4.04199	4.04159	4.04187	4.04158	4.04946	4.04538
MDP-1	5.68431	4.67996	5.40325	5.74502	4.19523	5.09057	5.94181	4.27949	6.61543	5.85895	5.54522	4.81156
LASS1	4.04167	4.04496	4.0424	4.04159	4.04561	4.04272	4.04199	4.04513	4.04162	4.04158	4.04377	4.04287
IL28A	4.04496	4.04375	4.0414	4.04189	4.04168	4.04184	4.0443	4.05092	4.04151	4.04357	4.04446	4.04391
RABL3	4.87931	4.34661	5.2074	5.68763	4.85141	5.16996	4.11689	5.27712	5.0521	4.99902	5.504	4.41889
VPS33A	6.46806	6.33291	5.84836	6.18146	6.60367	4.98066	5.52307	5.70909	5.71679	5.23777	6.22495	6.06732
CCDC59	8.92722	9.01941	9.0762	8.73003	8.81809	8.56524	8.55677	8.82006	8.73483	9.0306	8.74526	8.75387
ANXA7	4.04131	4.04305	4.04176	4.0415	4.0419	4.04158	4.04209	4.04159	4.0414	4.04131	4.04189	4.04209
CNNM3	4.42312	4.87952	4.30788	4.43249	5.32209	4.67526	6.29728	4.46948	5.67483	4.48399	5.02457	4.87064
PDSS2	8.76825	9.00659	8.15867	8.64784	9.29797	8.73996	8.83224	8.85064	9.19045	8.79139	8.64038	8.94592
DNAJA3	9.17108	8.73633	9.30172	8.47103	9.01549	9.09609	8.48531	8.38925	8.19858	8.88357	8.84335	8.46187
ZNF358	6.95762	6.46228	6.894	6.81692	6.88888	6.86278	6.8588	6.75765	6.27214	6.50255	6.75699	6.36689
MX1	12.3242	12.2494	12.3024	12.4093	12.3076	12.0062	12.1471	11.8035	11.7737	12.3349	12.0516	12.0771
LGR6	4.0529	4.04433	4.0467	4.04446	4.04181	4.0439	4.04753	4.04159	4.04209	4.04149	4.0415	4.04538
AARS	9.63367	9.54297	9.90042	9.48095	9.56934	9.96008	9.91541	9.5098	9.63619	10.0125	9.72967	9.53627
GFRA4	4.04884	4.07257	4.04975	4.05545	4.0797	4.05274	4.05769	4.057	4.07799	4.05437	4.05078	4.05324
ZNF265	6.40406	6.70106	6.46208	6.11424	6.44851	5.73237	6.54758	6.58832	5.65511	5.89875	5.27681	5.83666
ASPHD1	4.04159	4.05016	4.04131	4.04131	4.04159	4.04199	4.0414	4.04159	4.04209	4.04194	4.04168	4.04168
LRPPRC	6.6999	7.26564	6.54218	6.62039	6.84166	7.0296	6.80815	6.87112	7.32859	7.32181	7.48095	6.86019
COX7A1	7.39299	4.64342	8.15154	7.64057	4.06547	7.49665	9.21307	6.6389	8.93183	7.49774	7.50014	6.38116
AP2S1	9.26071	8.37742	9.17749	9.36938	9.37561	9.09283	9.00031	9.12875	8.46262	9.01005	9.50073	9.07748
OPA3	4.0422	4.04177	4.04252	4.04209	4.0419	4.04167	4.0414	4.0419	4.04162	4.0421	4.0414	4.04209
SOD1	11.4824	11.2858	11.8423	11.8035	11.1345	11.5378	12.0456	11.2136	12.0978	11.635	11.7566	11.8035
FCER2	4.04209	4.04915	4.04489	4.0415	4.04472	4.04562	4.04327	4.04695	4.0557	4.04367	4.0505	4.04381
C10orf35	7.71163	7.23429	7.69194	7.51184	7.02522	6.97455	7.50186	6.81382	7.43743	7.69345	7.47529	7.14919
HTN1	4.0415	4.0421	4.04149	4.04177	4.04231	4.04149	4.04234	4.0419	4.04187	4.04176	4.04199	4.0415
LOC652924	4.06568	4.04562	4.05559	4.06058	4.07126	4.07227	4.0453	4.0465	4.05545	4.22622	4.08383	4.0726
CLDN18	4.05904	4.0679	4.05945	4.06461	4.0594	4.05745	4.07784	4.06616	4.0724	4.06057	4.06671	4.05412
CRSP3	4.04927	4.12199	4.0519	4.07985	4.0492	4.0577	4.08188	4.07233	4.07322	4.0728	4.07253	4.07858
GDNF	4.04159	4.04244	4.04158	4.0414	4.0415	4.04432	4.04181	4.04357	4.04227	4.0421	4.04643	4.04661
LOC392395	4.04515	4.04541	4.04176	4.04306	4.0414	4.04167	4.0419	4.04159	4.04151	4.04194	4.04159	4.04224
AKR1C1	4.04167	4.04199	4.04199	4.04189	4.0419	4.04199	4.0419	4.04225	4.04227	4.04194	4.04159	4.04168
LOC652461	4.04252	4.04496	4.04862	4.04772	4.0419	4.04645	4.04456	4.04594	4.04227	4.04423	4.04491	4.04673
IL8RA	5.72674	4.15616	4.04176	6.73453	4.28438	5.21431	5.85066	7.94875	4.04176	4.04254	5.35831	4.54241
C1GALT1	4.07227	4.12744	4.14575	4.12127	4.11449	4.0965	4.2478	4.35072	4.40934	4.11358	4.09071	4.12879
C9orf111	6.73419	6.34516	6.1266	7.26173	7.37108	7.06756	7.27856	7.16632	7.52958	7.43097	7.48451	7.80216
SQSTM1	11.1125	10.7028	9.91483	10.3389	10.8463	10.1805	9.72296	9.79664	9.9401	9.41127	9.97861	10.5048
TFPI	5.16318	5.83225	4.20097	5.73373	6.95414	6.27354	5.12325	6.70786	5.26289	4.46092	5.27088	6.26427
SPAG11A	4.04209	4.04601	4.04367	4.0415	4.04131	4.0439	4.04626	4.0441	4.04131	4.04194	4.04224	4.04391
PUS1	8.74122	8.06951	8.48205	8.0738	8.67464	8.32329	8.255	8.22092	8.34416	8.34764	8.5063	8.32081
APC	4.04177	4.04153	4.04176	4.04167	4.04131	4.04149	4.04181	4.04177	4.04209	4.04131	4.04199	4.04168
ADAM2	4.04379	4.05545	4.04552	4.04524	4.05869	4.04446	4.04936	4.05071	4.04483	4.04563	4.04555	4.04451
FLJ20294	4.04209	4.04639	4.04808	4.044	4.04489	4.04241	4.04286	4.04606	4.04268	4.04511	4.04131	4.04381
USPL1	4.35308	5.89148	5.39254	4.38809	4.48451	4.99502	4.25606	4.44764	4.33949	4.81636	4.83067	4.99199
PKN1	4.04198	4.04167	4.04199	4.04189	4.04199	4.04287	4.04209	4.0419	4.0414	4.04263	4.04209	4.0415
SEC24B	4.04177	4.04167	4.04176	4.04471	4.04231	4.04235	4.0415	4.04177	4.04176	4.04149	4.04679	4.04451
COL4A3	4.04996	4.05581	4.04639	4.04497	4.05709	4.04645	4.04602	4.04637	4.05869	4.0477	4.04964	4.05202
OTOP3	4.0415	4.04167	4.04209	4.04366	4.04432	4.04578	4.04131	4.04811	4.04227	4.04167	4.0415	4.04338
OR5K2	4.04159	4.04728	4.0419	4.04306	4.04209	4.04199	4.04257	4.04159	4.04187	4.04194	4.04159	4.04159
ACSM3	4.04728	4.04199	4.0527	4.04366	4.06873	4.04408	4.04296	4.04241	4.04866	4.04832	4.04285	4.05043
EDG4	6.287	4.80345	4.8079	5.92984	6.05896	6.05037	6.84134	6.97215	6.19054	5.71589	6.02779	6.58926
EVI2A	4.04235	4.0414	4.04149	4.0467	4.0414	4.0433	4.04131	4.0414	4.04268	4.042	4.04534	4.04381
LOC133308	4.04855	4.05885	4.04916	4.04757	4.04696	4.04973	4.0782	4.08049	4.06426	4.04706	4.04933	4.05882
ZNF208	4.0422	4.04244	4.04167	4.04264	4.04131	4.04209	4.04171	4.04167	4.04131	4.04194	4.04199	4.04131
C10orf68	4.0415	4.04244	4.04176	4.04159	4.04309	4.04176	4.04159	4.04357	4.0432	4.04131	4.04159	4.0415
GPSM3	4.27047	4.5784	4.10466	5.55675	4.1635	4.60969	5.06224	6.18312	4.10816	4.39163	4.85347	4.2328
MADCAM1	4.04584	4.04404	4.0419	4.0414	4.04181	4.04167	4.04305	4.04368	4.04509	4.04167	4.04413	4.04476
WFIKKN2	4.04189	4.04177	4.0419	4.04226	4.04168	4.04209	4.04159	4.04225	4.04227	4.04131	4.04224	4.04131
PLEKHA1	7.53219	7.82508	8.0738	7.98434	8.58391	7.60593	6.91741	7.35376	8.14624	7.57761	7.75991	8.13292
CD53	4.13006	4.14396	4.04662	5.62443	4.08251	4.26152	4.11149	6.31173	4.09041	4.0683	5.52438	4.14939
GPR160	6.25964	6.23288	6.96649	6.40271	5.90769	6.25288	7.15704	6.2936	6.3579	6.35775	6.32349	5.93692
C5orf14	4.0526	4.04861	4.07356	4.05676	4.04901	4.056	4.06074	4.05032	4.0593	4.075	4.05191	4.07009
FLJ11151	4.09172	4.07411	4.06204	4.07047	4.05609	4.05812	4.05825	4.10198	4.06558	4.0582	4.06498	4.06966
TSLP	4.04411	4.0419	4.04611	4.04471	4.04159	4.0433	4.04519	4.04225	4.04695	4.042	4.04209	4.04317
RP11-450P7.3	4.0415	4.04177	4.0414	4.04167	4.0415	4.04158	4.0415	4.04177	4.04209	4.04453	4.04168	4.04199
ANKRD13D	4.04705	4.04177	4.04508	4.04411	4.04458	4.04241	4.04209	4.04563	4.04497	4.04944	4.04861	4.04609
SFXN3	4.04884	4.04131	4.05587	4.04926	4.04407	4.04964	4.04496	4.0562	4.04197	4.04791	4.05356	4.05062
CTAGE5	4.04189	4.04347	4.04182	4.04252	4.04418	4.04809	4.04442	4.04331	4.04151	4.0421	4.04209	4.04381
LMO1	4.04198	4.0421	4.04149	4.04757	4.04489	4.04209	4.04131	4.04167	4.04151	4.04224	4.04199	4.04241
LCP1	10.3892	9.58827	8.04095	11.2668	9.53231	10.3366	9.98717	11.5008	8.24828	9.03886	10.3067	9.88098
UBE2I	4.04317	4.04131	4.04149	4.04275	4.0419	4.04209	4.04234	4.04737	4.04227	4.0414	4.0415	4.04887
C1QTNF7	4.0415	4.04465	4.04131	4.0415	4.04159	4.04241	4.04209	4.04131	4.0414	4.04306	4.04258	4.04159
PON1	4.04209	4.04177	4.04149	4.04189	4.04682	4.0433	4.04171	4.0415	4.04151	4.04158	4.04224	4.04199
C1QDC2	4.04898	4.06191	4.04586	4.05294	4.05152	4.04423	4.05453	4.04594	4.04708	4.04391	4.14482	4.05091
ZNF687	4.056	4.0439	4.04158	4.04471	4.04394	4.05212	4.06259	4.04898	4.05385	4.04933	4.04189	4.04709
CCT7	6.98536	4.06039	7.73901	7.2872	7.2971	7.93046	6.36579	6.71337	4.08659	7.69479	7.53231	6.9796
GRHL3	4.04189	4.0421	4.04305	4.04131	4.04489	4.04167	4.0414	4.04131	4.04535	4.04149	4.04199	4.04209
COLEC10	4.04167	4.04131	4.04149	4.04252	4.04168	4.04167	4.0419	4.04167	4.04187	4.0421	4.04159	4.0415
PSD2	4.04715	4.04747	4.04586	4.04639	4.06587	4.04721	4.0439	4.04263	4.04401	4.04511	4.04355	4.0414
CD82	5.17665	4.06852	4.70852	4.15649	5.00112	4.88553	4.17966	5.15831	4.12735	4.93765	4.54057	4.48399
STOML2	10.7366	10.1035	10.2772	10.1686	9.99073	10.2323	10.7416	10.1149	10.5711	10.5679	10.4335	10.1816
HIF3A	4.04167	4.04562	4.04199	4.0467	4.0419	4.04149	4.04171	4.04177	4.0439	4.0421	4.04159	4.04199
FLJ44379	8.81771	7.17429	9.50651	9.3985	4.05039	9.1112	9.15011	7.92295	8.97829	8.91876	8.40576	8.21142
FNDC4	4.04367	4.04834	4.04749	4.04306	4.04651	4.04381	4.04936	4.04952	4.04643	4.04803	4.04324	4.04199
TMEM129	4.06019	4.04153	4.05915	4.05338	4.05869	4.05098	4.05073	4.05354	4.05022	4.06839	4.05092	4.04709
SREBF1	6.91083	7.84734	6.76591	6.22197	7.02522	6.55911	6.54469	7.04497	6.76408	6.53688	7.12251	7.16074
LRRC4C	4.04967	4.05074	4.04176	4.048	4.08331	4.04235	4.04686	4.04462	4.04483	4.04185	4.04224	4.04524
SDC4	10.3173	9.39676	9.88584	10.1904	10.2905	9.83346	10.2572	10.3498	9.72785	9.7209	10.4938	10.4293
FLJ41821	4.04198	4.04244	4.0414	4.04189	4.04199	4.04176	4.0414	4.04199	4.04176	4.04357	4.04224	4.04177
CCDC67	4.06464	4.06548	4.07455	4.10425	4.04159	4.07392	4.17873	4.05721	4.07149	4.74286	4.0463	4.05183
MGC33556	4.12662	4.07411	5.77099	4.14279	4.07318	5.60641	6.1803	4.17452	5.34063	5.75909	4.27669	5.36179
LFNG	8.42649	9.08084	6.6999	8.00204	7.26369	9.10115	9.5172	8.55987	8.745	7.50279	7.56064	8.48531
LOC440925	4.04463	4.0419	4.04167	4.04656	4.04287	4.04668	4.04366	4.04177	4.04724	4.04194	4.04458	4.04241
CITED2	7.25632	7.27863	7.90541	7.19125	6.76547	7.13009	6.80707	6.70222	6.48232	7.11434	6.97851	7.14154
UBE2B	4.06158	4.04656	4.05862	4.05277	4.06975	4.04849	4.05581	4.05869	4.04887	4.05242	4.05847	4.05507
SPTB	4.04159	4.0421	4.04131	4.04167	4.04277	4.04158	4.0419	4.04274	4.04162	4.04194	4.04189	4.04209
TTLL12	8.64038	7.88932	7.59547	8.02442	8.01887	8.19364	8.30661	8.63079	8.24236	8.02065	8.50734	8.49889
RASGEF1C	4.04441	4.05187	4.04398	4.04656	4.04621	4.04381	4.0492	4.04578	4.05869	4.0428	4.04717	4.04696
DSC2	4.14146	6.50533	4.31599	4.15279	4.10431	4.11668	4.13088	5.41367	4.06668	4.0507	4.74704	4.1038
LYST	4.04131	4.04153	4.04149	4.04177	4.04209	4.04307	4.04768	4.04159	4.04151	4.04167	4.04159	4.0415
ADCK2	8.42733	7.94561	7.79887	8.16022	8.49939	7.99126	8.30364	7.85	8.5269	8.3363	8.28653	8.20951
CLEC12A	4.86207	4.58722	4.66029	4.04422	4.22051	5.4756	6.63739	5.8635	4.04151	4.05259	4.04582	4.04476
NOMO3	4.04871	4.04167	4.0642	4.048	4.05472	4.06098	4.04547	4.0562	4.04209	4.04649	4.04582	4.04649
ZNF238	4.0415	4.0419	4.0419	4.0414	4.04231	4.04149	4.04171	4.04209	4.04162	4.04194	4.04199	4.0414
DDX31	4.04379	4.04621	4.04131	4.0415	4.04168	4.04176	4.0419	4.04513	4.04151	4.042	4.0414	4.04296
ZNF174	4.06929	4.09619	4.08684	4.06675	4.05837	4.07392	4.07701	4.05531	4.05959	4.08251	4.05721	4.0745
ZNF337	5.92361	6.69318	6.00887	5.76505	5.5493	6.55911	6.16781	6.04282	6.74756	6.4312	5.42204	6.32048
MATN3	4.04189	4.0414	4.04367	4.04199	4.04394	4.04416	4.04159	4.0419	4.04227	4.04158	4.04224	4.04189
LOC442582	4.04209	4.0421	4.04604	4.04199	4.04209	4.04272	4.04181	4.04177	4.04268	4.04185	4.04168	4.04359
PROCA1	4.04306	4.04153	4.04224	4.04524	4.04255	4.0473	4.04496	4.04159	4.04609	4.04149	4.04209	4.04177
PLEKHA8	4.04167	4.0414	4.04199	4.04189	4.04181	4.04184	4.0414	4.04209	4.04209	4.0414	4.04209	4.0415
MCM7	8.60126	8.09607	8.75141	8.26622	8.60891	8.68664	8.33209	8.47162	7.66263	8.48698	8.27171	8.66315
ITIH5	4.04198	4.04305	4.04182	4.04177	4.04181	4.04176	4.04366	4.04177	4.0432	4.04131	4.04178	4.04168
MRPL22	8.51473	8.27684	8.48396	8.30271	8.42311	8.21433	8.01961	7.84208	8.54568	8.28538	8.5269	8.00414
KATNAL1	4.04463	4.04244	4.04209	4.04411	4.04209	4.04287	4.0414	4.0414	4.0474	4.042	4.04168	4.04209
EPHA10	4.0652	4.08935	4.05235	4.05505	4.05531	4.056	4.06429	4.056	4.07097	4.05324	4.06112	4.06092
ZNF702	4.10025	4.49519	4.30969	4.08331	4.09305	4.89663	4.08114	4.10977	5.92984	4.89283	4.1223	4.28714
SOX6	4.04189	4.04177	4.0419	4.04167	4.04309	4.04158	4.04199	4.04177	4.0414	4.04158	4.04159	4.04131
OTOF	4.04235	4.04199	4.04176	4.0415	4.04159	4.04619	4.04209	4.04241	4.04227	4.04306	4.0414	4.04338
RPH3A	4.04705	4.04915	4.04317	4.04741	4.05581	4.04946	4.05013	4.04385	4.04509	4.04657	4.04423	4.04168
CCDC62	4.04411	4.04347	4.05364	4.04482	4.05869	4.04964	4.05032	4.04449	4.04563	4.04572	4.04367	4.04269
FBXL15	7.46845	7.72692	7.28219	7.46212	7.17612	7.11299	7.59466	7.23029	7.45426	7.30696	7.43222	7.4892
TRAF3IP2	4.05433	4.07824	4.06461	4.05749	4.14926	4.05457	4.04901	4.06565	4.07457	4.06241	4.06112	4.07508
GEMIN5	4.08872	4.04579	4.09863	4.07888	4.1635	4.10492	4.05629	4.05869	4.0593	4.09268	4.06448	4.06043
CDC20	7.83744	6.64462	7.18458	7.24914	4.31396	7.93695	5.87459	6.82426	5.91617	8.53032	5.89754	5.82929
CAMK2B	4.0526	4.05155	4.04611	4.05114	4.04489	4.04446	4.04626	4.04663	4.05088	4.04965	4.05018	4.05202
TIMP4	5.23249	4.11568	6.64606	6.12539	4.04544	7.8513	6.29728	4.17802	5.80825	6.25729	4.94487	5.21982
LARP6	6.77779	5.79091	7.9293	7.29488	5.34217	6.66952	7.13082	6.49817	6.94226	7.08944	6.50553	6.09335
SURF1	8.02889	8.15207	7.88891	7.83449	7.69595	8.03463	8.10488	7.3927	8.2693	8.15048	7.75769	7.92819
MGC35206	4.04432	4.04244	4.04645	4.04338	4.04503	4.04603	4.04589	4.04695	4.04331	4.05277	4.05259	4.04168
Rgr	4.551	4.34661	4.05385	5.62807	4.13183	4.12267	4.24335	7.2974	4.11602	4.07531	4.29035	4.20756
MED12L	4.04177	4.04131	4.04149	4.04189	4.04432	4.04199	4.0419	4.04167	4.04227	4.0421	4.04168	4.04159
EFCBP2	4.05109	4.06992	4.04415	4.04874	4.04199	4.04296	4.05108	4.06507	4.04724	4.04657	4.04522	4.04871
LIN7B	6.00242	5.661	5.47361	5.80997	5.10087	5.58279	6.35099	5.26717	6.71366	5.5987	5.22774	5.9595
SORBS1	4.04167	4.0445	4.04234	4.0414	4.04159	4.04131	4.04131	4.0414	4.04549	4.04176	4.04511	4.04199
HNRPA1	4.06429	4.04177	4.11513	4.0723	4.11744	4.10977	4.05336	4.04796	4.04643	4.06782	4.05167	4.0522
HIST1H2AI	4.04159	4.04562	4.04176	4.04159	4.0419	4.04131	4.04131	4.04199	4.04151	4.04287	4.04131	4.04209
PKP1	4.50691	4.26812	4.78018	4.07537	5.29735	4.09071	4.09431	4.23445	4.09041	4.09023	4.16754	5.38256
TLK2	6.71245	7.00332	6.77362	6.37524	6.98976	6.41924	5.88986	5.90177	6.6933	6.68614	6.52139	6.64462
UBR2	6.29987	6.68362	6.28492	6.91392	7.12914	6.34479	6.49637	7.03818	6.80288	6.3663	6.21454	6.81777
MXI1	4.0415	4.04177	4.0419	4.0414	4.0414	4.0414	4.04199	4.0414	4.0414	4.0414	4.04224	4.04287
COX5B	12.2601	11.9961	12.2576	12.1743	11.7527	12.1206	11.9961	11.7944	12.426	12.0898	12.0978	11.7992
SLC24A3	4.04209	4.0414	4.0479	4.0439	4.04131	4.04788	4.04973	4.04915	4.04187	4.04341	4.05078	4.04209
RIC8B	4.04335	4.04177	4.0453	4.04366	4.04321	4.04176	4.04305	4.04199	4.04131	4.04158	4.04159	4.04391
CLYBL	6.28484	6.23288	7.20664	5.421	5.12722	6.64414	6.05064	6.07991	6.19981	6.79109	6.29238	5.1398
B4GALT7	7.9975	7.25977	7.71678	8.00117	7.86059	8.00475	7.91176	7.72737	7.92979	8.18386	8.11697	7.98059
TCF2	4.04347	4.04177	4.04182	4.04159	4.0415	4.04167	4.04234	4.0414	4.04427	4.04131	4.04168	4.0415
FTCD	4.04505	4.0421	4.04131	4.04459	4.04637	4.04209	4.0443	4.04159	4.04509	4.04306	4.04305	4.04381
DPP6	4.04189	4.04153	4.04149	4.0414	4.04159	4.04511	4.0415	4.0419	4.04268	4.04176	4.0414	4.04177
BBS5	4.04653	4.0419	4.06241	4.04788	4.04729	4.06516	4.0539	4.05246	4.06333	4.08945	4.058	4.05274
RNF123	4.13425	4.51613	5.09057	4.36534	4.93229	4.77808	4.78972	4.68774	4.2342	4.61917	4.64089	4.88606
DNAJC7	7.5065	6.49237	7.27863	7.21232	7.37847	6.73667	7.22616	6.80831	7.64628	7.41055	7.43076	7.78406
ELMO1	4.04643	4.06725	4.04715	4.04741	4.04458	4.04439	4.04613	4.04768	4.04756	4.04706	4.0425	4.05043
MAOA	10.7344	10.8589	10.0419	9.79472	11.2311	10.578	10.5017	10.578	10.4983	9.92265	11.0018	10.8065
DMXL1	4.04131	4.0419	4.04882	4.04511	4.04168	4.0414	4.0414	4.0419	4.04961	4.0414	4.04468	4.04168
MTUS1	4.04942	4.05663	4.04398	4.04539	4.04729	4.04503	4.04327	4.04343	4.04367	4.04639	4.04423	4.04199
MRPS10	9.41853	8.85969	9.16238	8.94067	8.99056	9.18064	8.49045	8.97191	9.08282	9.16743	9.01166	8.98789
FLJ46082	6.37567	6.27323	8.01353	7.37387	4.04883	8.5971	7.42573	6.50069	6.85595	8.32917	6.66028	6.75571
FLAD1	8.04377	7.78384	8.02368	8.08505	7.78321	7.60204	8.58613	7.68249	8.3767	7.97892	8.06808	7.86229
HEPH	4.04189	4.04305	4.04182	4.04167	4.04231	4.04176	4.0415	4.04209	4.04151	4.042	4.04189	4.04224
SLCO3A1	4.04167	4.04177	4.04131	4.04189	4.0419	4.04191	4.0415	4.04252	4.04176	4.042	4.04199	4.0415
PCDH21	4.04159	4.0419	4.04199	4.04189	4.0419	4.04416	4.0453	4.04199	4.04497	4.04229	4.04606	4.04177
LHFPL3	4.04463	4.05313	4.04465	4.04814	4.04472	4.04493	4.048	4.04663	4.04927	4.04521	4.04861	4.05091
DNAJB5	4.05154	4.05386	4.04508	4.06083	4.04544	4.04888	4.04819	4.05032	4.05998	4.05426	4.05116	4.04709
SLC13A4	4.05742	4.12492	4.10196	4.1103	4.07126	4.12127	4.59164	4.07582	4.22915	4.26362	4.09921	4.08487
ZNF442	4.06158	4.07326	4.06852	4.05234	4.06398	4.06608	4.05769	4.05505	4.07097	4.05892	4.04706	4.04796
SIX2	4.24633	4.48399	4.23831	4.08101	4.08038	4.49904	4.38421	4.26892	4.59272	4.38848	4.12924	4.16468
WISP3	4.04167	4.04199	4.04367	4.04226	4.04445	4.04423	4.04181	4.0414	4.04176	4.0421	4.04468	4.04177
EPB41	4.04131	4.0421	4.0414	4.0414	4.04209	4.04184	4.04266	4.0419	4.04162	4.04185	4.04168	4.04177
MIST	4.04632	4.04656	4.04266	4.05021	4.07789	4.05812	4.04839	4.04462	4.04661	4.04521	4.04199	4.0477
UNQ1940	4.04177	4.04153	4.04975	4.04553	4.04131	4.04578	4.04575	4.04722	4.04678	4.04375	4.04458	4.04609
LOC130940	4.10674	4.38474	5.18203	4.28675	4.04385	5.2195	4.50691	4.07687	5.11388	4.69022	4.0797	4.09674
SMYD5	4.07359	4.05042	4.05078	4.0565	4.05108	4.05204	4.05678	4.0648	4.05211	4.05336	4.04667	4.04783
ZNF286	4.05154	4.0439	4.05167	4.04275	4.05021	4.05167	4.04737	4.0505	4.04509	4.05469	4.05078	4.04637
TGFBI	9.18273	8.41129	7.25679	9.33504	8.2067	8.48566	7.51658	9.1112	6.74756	8.42225	8.84879	8.43242
MMP13	4.07803	6.07242	4.04871	4.07259	4.08187	4.04858	4.04159	4.06083	4.06793	4.04628	4.18402	4.89542
ALS2CR16	4.05455	4.08361	4.07076	4.05385	4.15203	4.04979	4.04482	4.05581	4.11033	4.06149	4.0522	4.06901
ARHGAP9	7.3619	6.78729	4.29596	8.63013	6.37081	7.22877	7.46137	8.20841	4.97203	5.24059	6.56407	6.41029
TFF2	4.05364	4.05744	4.06461	4.07789	4.0414	4.32165	4.21515	4.04952	4.05187	4.07007	4.0583	4.05274
TH1L	8.22779	8.30771	8.27563	7.84838	8.32893	7.80281	7.99215	8.13329	8.05738	8.27288	7.98059	8.28397
LOC441233	4.04209	4.04131	4.04131	4.0415	4.0415	4.04184	4.04131	4.0419	4.04227	4.042	4.04168	4.04524
LOC652020	4.04781	4.0445	4.04367	4.0467	4.0506	4.04356	4.04366	4.04563	4.04483	4.04287	4.04693	4.05202
CNNM2	4.16075	4.27808	4.40196	4.15487	4.11665	4.07153	4.13939	4.08909	4.11139	4.07639	4.0728	4.092
PDLIM4	4.04287	4.06429	4.05892	4.04524	4.04347	4.0506	4.04717	4.04933	4.06708	4.04706	4.04933	4.04673
MAGI3	4.0479	4.05246	4.04406	4.04861	4.05742	4.04423	4.04159	4.04796	4.04678	4.04572	4.04367	4.04637
WNT8A	4.04177	4.0414	4.04149	4.0435	4.0414	4.04209	4.04416	4.04225	4.04151	4.04385	4.0414	4.04168
ARSF	4.04177	4.0414	4.04131	4.04553	4.04199	4.04158	4.04234	4.04167	4.04151	4.0414	4.04224	4.0415
AGL	4.91695	4.73744	4.46381	4.38809	5.62308	4.35532	4.18932	4.26375	5.06431	4.36719	4.20756	6.38116
ELF1	7.72254	7.24443	8.06227	7.78738	7.5152	8.12814	7.18837	8.02645	7.61179	7.61709	7.62036	8.18695
CANT1	8.12228	9.06686	7.88825	7.93395	8.06035	8.46803	8.56241	8.53545	8.73375	7.82654	8.53809	8.33101
ARHGEF18	9.28789	9.1187	9.69774	9.04251	9.57282	9.62018	9.03707	9.26142	8.57483	9.13236	9.11077	9.37249
APOB	4.04367	4.0448	4.04415	4.04199	4.04266	4.04356	4.04276	4.04499	4.04678	4.04677	4.044	4.0414
PXMP4	4.15384	4.16673	4.11444	4.13801	4.07883	4.07561	4.07661	4.06507	4.13821	4.09182	4.12332	4.07753
CENPB	10.3944	9.63619	10.0185	9.6847	10.1112	10.0523	9.85087	9.75166	9.40781	9.45266	9.6212	9.64237
RAB1B	5.04247	4.10306	4.66353	5.40769	5.23345	5.25315	5.43796	5.36221	4.17292	4.65318	5.64221	4.45344
CACNA1E	4.0483	4.04562	4.04131	4.05131	4.04199	4.04167	4.04171	4.04274	4.04887	4.04462	4.04511	4.04209
SEC22L3	6.30209	6.14795	6.37712	6.76491	4.93229	6.47511	5.93171	4.96	6.06831	6.61512	6.64738	6.11814
BCNP1	4.04715	4.0448	4.04482	4.0467	4.05175	4.044	4.04704	4.04285	4.04535	4.04238	4.04693	4.04595
TNNT2	4.04814	4.04768	4.04927	4.04167	4.05175	4.04849	4.04954	4.057	4.05259	4.04462	4.04569	4.04464
LOC286076	4.04167	4.04167	4.0414	4.04159	4.04181	4.04158	4.0419	4.0415	4.04268	4.04131	4.04159	4.04189
P2RY13	6.97693	5.2473	4.13093	7.87364	6.02502	7.26662	6.05788	8.64384	4.14765	4.11358	7.2033	4.33348
FASTK	5.43041	4.07411	4.35013	4.11559	4.54769	4.1877	4.94966	5.58253	5.54034	5.94299	5.1822	6.12677
LOC645849	4.05181	4.0513	4.12816	4.05749	4.04199	4.07745	4.05531	4.0565	4.04695	4.06149	4.04285	4.05238
RFFL	4.04159	4.04433	4.04167	4.04306	4.04159	4.04158	4.04496	4.0415	4.04268	4.04367	4.0415	4.04131
PTPN6	4.05863	4.0419	4.05985	4.05131	4.06114	4.05313	4.0415	4.04199	4.04563	4.05892	4.05116	4.05152
IZUMO1	4.04324	4.04496	4.04586	4.04226	4.04159	4.04167	4.04351	4.0441	4.04268	4.0428	4.0448	4.04661
BXDC1	8.99099	8.40036	9.18845	8.87561	8.60725	8.91601	9.08131	8.59741	8.90433	8.97122	8.9285	8.49806
SLC25A11	4.14798	4.37634	4.61129	4.17711	4.08692	4.10794	5.32832	4.28604	5.11388	4.84452	4.36859	4.13489
CUGBP2	4.04131	4.04244	4.04381	4.04131	4.04131	4.04199	4.04131	4.04199	4.04151	4.04131	4.04209	4.04131
ATXN7L2	4.06545	4.10306	4.06601	4.05167	4.13991	4.05235	4.1006	4.06169	4.0648	4.05545	4.05847	4.0687
MFN1	4.19942	4.42339	4.31772	4.10245	4.14302	4.57474	4.32315	4.12423	4.18515	4.19722	4.14482	4.12223
NKIRAS1	6.9662	7.17757	7.66855	6.42099	6.21891	6.69027	7.03052	6.65229	7.3305	6.91223	6.84678	6.50969
TIMM23	8.89727	8.75623	9.06585	8.92128	8.65731	8.85173	8.70602	8.61775	9.06075	8.99923	9.10853	8.75537
BCL2L14	4.04884	4.04177	4.04423	4.04264	4.04432	4.04322	4.04839	4.04594	4.04131	4.04232	4.04266	4.04307
ADAM28	4.10398	4.05885	4.10835	4.06204	5.41835	4.40196	4.04855	4.48451	4.0565	4.36719	4.07878	4.10011
C20orf12	4.13324	4.28173	4.24303	4.16933	4.09387	4.21647	4.14302	4.07582	4.13034	4.14661	4.11069	4.14841
MDS032	4.06193	4.11227	4.0613	4.09387	4.06149	4.06568	4.06929	4.10198	4.11668	4.07422	4.08626	4.07112
MGC40069	4.04781	4.04695	4.0463	4.04727	4.04714	4.0457	4.04686	4.04578	4.05135	4.04685	4.04606	4.04498
EPHA1	7.49395	6.82341	5.81402	5.86391	7.7502	6.43002	6.33559	6.45914	6.57053	6.27533	6.26723	7.79509
WBSCR28	4.05496	4.04987	4.06601	4.05587	4.04209	4.18594	4.06211	4.04915	4.15448	4.07775	4.06059	4.05566
C9orf75	4.30788	4.06241	4.0829	4.05701	4.10431	4.10011	4.13125	4.08671	4.16916	4.07824	4.09904	4.17283
LOC440570	4.04189	4.04601	4.04927	4.04844	4.04231	4.04472	4.04508	4.04225	4.04595	4.0448	4.0414	4.04368
ZNF415	4.57076	6.09124	5.62272	5.26562	4.16214	5.8275	5.13203	4.2501	6.06022	5.28125	4.10306	5.51064
LEPRE1	4.60322	4.81679	4.29183	4.19305	4.41331	4.17875	5.4783	4.32165	4.35532	4.32877	4.27217	4.22771
HTATIP2	9.00755	8.88184	9.06686	9.3845	9.19636	9.01408	8.97359	9.01408	9.34467	9.06316	9.53231	9.30837
CCR9	4.04335	4.0414	4.0479	4.04167	4.04209	4.0484	4.04305	4.04898	4.04469	4.04538	4.0415	4.04209
SLC14A2	4.05364	4.06091	4.0479	4.05561	4.06547	4.04926	4.05292	4.05167	4.0603	4.05205	4.05323	4.04857
CEACAM1	4.06464	4.11568	4.06549	4.10277	4.18508	4.06869	4.11633	4.49154	4.06594	4.05527	4.39943	4.10755
PNPLA4	4.05804	4.16938	4.61369	4.08101	4.07051	4.06869	4.127	4.07402	4.67887	4.24479	4.08661	4.10011
SGIP1	4.04324	4.04465	4.04149	4.04482	4.04159	4.0433	4.04234	4.04167	4.04866	4.0428	4.044	4.04241
FLJ40288	4.04335	4.0439	4.0419	4.04209	4.04277	4.04209	4.0414	4.04159	4.04187	4.0414	4.04131	4.0414
COQ6	4.07475	4.05499	4.15387	4.09387	4.09005	4.07253	4.05453	4.06678	4.05959	4.1074	4.11176	4.08305
DHTKD1	4.07144	4.14029	4.0653	4.07047	4.12522	4.09326	4.07987	4.06792	4.07698	4.07898	4.1286	4.06043
MEIS2	4.0415	4.04404	4.04423	4.04296	4.04181	4.04482	4.04471	4.04131	4.04595	4.04628	4.04258	4.04269
TCF3	5.3094	5.88591	4.73699	5.02035	4.74474	4.87931	5.25597	4.10277	4.22138	4.55607	5.12494	4.88606
TAF1	4.05336	4.0439	4.04901	4.04926	4.05413	4.05021	4.05146	4.04621	4.0603	4.05304	4.04901	4.05606
TP53BP1	6.47362	7.18705	7.36467	7.64219	6.7241	8.07817	6.8305	6.88675	7.2697	8.18667	7.22186	6.99627
ALG5	7.97892	7.83675	8.22711	8.51629	8.07246	7.87059	8.52233	8.80535	8.28892	7.94916	8.4972	8.14476
ONECUT2	4.04177	4.04601	4.04248	4.04772	4.04209	4.04603	4.04234	4.04862	4.04176	4.04563	4.04258	4.04338
PTGDS	4.04324	4.04153	4.0414	4.04446	4.04199	4.04191	4.0467	4.04167	4.04162	4.04677	4.04189	4.04649
KLHL9	6.77362	7.56519	7.36941	7.18458	7.31079	7.66465	6.61708	7.32556	8.00218	7.61528	7.53231	7.02785
FLJ46688	4.92142	4.45833	4.83346	4.21859	5.84169	4.94789	5.1573	6.26466	4.53988	5.94971	4.14176	4.5302
CRMP1	4.04621	4.04305	4.04167	4.0415	4.04199	4.04199	4.04209	4.04159	4.04378	4.0453	4.04168	4.04168
KNTC2	4.08101	4.13162	4.19813	4.0738	4.08331	4.08798	4.13125	4.07786	4.256	4.42689	4.09543	4.09747
CENPF	4.14481	4.09031	4.07896	4.08101	4.04866	4.12814	4.11437	4.07907	4.11139	4.80019	4.07174	4.05717
USP11	4.14846	4.551	4.78691	4.2013	4.26415	5.05799	4.49493	4.16993	4.14488	5.27316	4.5169	4.72327
IFIT3	4.04814	4.0419	4.08842	4.10543	4.06361	4.05731	4.04159	4.0499	4.04469	4.05912	4.08129	4.04381
DYRK1A	7.25159	7.16962	7.52287	7.62576	8.06247	7.51158	6.4412	7.07292	7.29327	7.37387	7.4295	7.8174
FLJ33360	4.04167	4.0414	4.0419	4.04226	4.04131	4.04209	4.0414	4.04199	4.04187	4.04149	4.04224	4.04189
PROZ	4.04209	4.0439	4.0419	4.04189	4.04168	4.04158	4.04209	4.04209	4.04151	4.04149	4.04224	4.04131
DLD	5.28611	6.50533	6.10902	6.48554	6.93127	5.94562	5.27651	6.4093	6.79147	6.63721	6.66182	6.33916
MICAL-L2	4.04666	4.06241	4.04562	4.05385	4.04959	4.05131	4.04717	4.04722	4.0603	4.04874	4.04511	4.04827
C1orf95	4.04177	4.0419	4.04199	4.04159	4.04168	4.04199	4.04199	4.04199	4.04307	4.04194	4.04209	4.04189
NRIP2	4.04715	4.04915	4.04595	4.04844	4.04714	4.04705	4.0453	4.04487	4.04342	4.04727	4.04999	4.04673
INPP5A	5.79383	6.30824	5.41626	5.48909	5.64752	5.56097	5.92569	5.8604	5.52049	5.24326	5.87459	5.88986
FAU	12.6247	12.4093	12.4011	12.4801	11.9387	12.289	12.3136	12.1743	12.5456	12.5755	12.4598	12.282
CHEK1	4.11235	4.08935	4.06834	4.07463	4.06723	4.07615	4.05825	4.07532	4.07698	4.08421	4.10256	4.0726
MED4	7.05536	7.58217	6.87312	6.73453	6.89526	6.78522	6.63739	7.09499	7.523	7.08085	6.93343	7.11966
ATG16L2	4.18277	4.11227	4.06585	5.26773	4.49354	4.21271	4.91088	4.45344	4.06279	4.08049	4.11069	4.77084
NSUN6	4.04241	4.0419	4.04611	4.04539	4.04883	4.05191	4.04471	4.04385	4.04268	4.05426	4.04733	4.04989
IGSF4D	4.0422	4.04177	4.04167	4.04189	4.04159	4.04209	4.04209	4.04225	4.04176	4.04194	4.0415	4.04168
DNA2L	4.05245	4.05885	4.05032	4.04844	4.06432	4.04964	4.05276	4.0465	4.0576	4.05974	4.05181	4.04709
UNC119	4.49466	4.14138	4.21174	4.2775	4.32515	4.42326	4.10499	4.18424	4.07149	4.11435	4.1982	4.07143
FLJ14816	4.04679	4.05499	4.08598	4.04682	4.0419	4.06893	4.10146	4.04423	4.08902	4.05457	4.04783	4.05117
LOC440686	4.04252	4.04177	4.04167	4.04226	4.04503	4.04184	4.04209	4.04241	4.04695	4.04317	4.04178	4.04595
CYP51A1	4.05781	4.12744	4.2032	4.16409	4.11931	4.08013	4.12641	4.18559	4.12374	4.33348	4.08445	4.11296
C10orf72	4.04643	4.04675	4.04351	4.04411	4.04472	4.04553	4.04602	4.04263	4.04268	4.04167	4.0425	4.04381
SLC25A25	4.04198	4.0439	4.04182	4.0435	4.0414	4.04638	4.0415	4.04225	4.04227	4.04306	4.04168	4.0426
TMBIM4	11.3299	11.485	11.8315	11.6882	11.4331	11.7197	11.4269	11.5135	11.5075	11.4727	11.5508	11.275
KPNA4	9.04335	9.16238	9.16137	8.66133	8.74787	8.64708	8.72724	8.73606	8.90525	8.49045	8.8195	8.91437
HSPC196	6.98957	7.20175	7.68804	7.48468	6.86989	7.76071	8.00665	6.90457	7.79976	7.76071	6.89526	7.34306
OR5I1	4.04209	4.0421	4.04131	4.04209	4.04489	4.04167	4.04338	4.04225	4.04483	4.04149	4.04305	4.04168
ATP2B4	4.04317	4.07762	4.05245	4.06461	4.14926	4.06211	4.0453	4.06301	4.06279	4.05766	4.05721	4.07889
C11orf49	4.05517	4.05703	4.33479	4.08267	4.0683	4.10889	4.07872	4.06985	4.06426	4.09594	4.057	4.08684
KIAA0143	9.28993	9.57473	9.00193	9.0566	9.26978	9.26142	8.60891	9.14373	9.45993	9.07176	9.2471	9.17944
FBXO18	4.04261	4.04131	4.0423	4.04422	4.0415	4.04176	4.04717	4.04296	4.04151	4.04433	4.04446	4.04224
GRHPR	6.31573	6.32963	5.96104	6.02926	5.72742	5.76053	6.08709	6.2399	6.32529	6.15404	6.46105	5.1357
WSB1	5.45594	6.25964	6.46969	5.9502	7.05739	5.29819	6.13961	6.78118	4.65681	5.2135	6.39823	6.88736
ELK4	4.0414	4.04579	4.04562	4.04377	4.04518	4.0414	4.0414	4.04974	4.04307	4.0449	4.04839	4.04159
TAOK3	4.04177	4.04305	4.04176	4.04159	4.04231	4.04158	4.04209	4.04131	4.04268	4.04158	4.04168	4.04224
FBXO33	8.33142	8.07472	8.29739	8.28807	8.34959	7.98704	8.13406	7.91794	7.59105	7.48337	7.58423	7.98353
ARP10	4.05825	4.06091	4.05508	4.0631	4.05905	4.04908	4.04416	4.05132	4.06629	4.09395	4.05235	4.05202
MRPL50	7.72959	7.77148	8.26403	7.73126	7.93002	7.23839	7.84122	8.12745	8.4651	7.54376	8.05091	7.58053
PPP1R14C	7.22009	7.70554	7.9496	8.1534	7.31503	8.05711	7.79592	6.91562	8.17136	7.52025	7.66838	7.75452
ID1	10.6609	10.5754	9.57562	10.5034	10.8253	9.66857	9.12875	9.62375	8.9544	10.3801	10.2012	9.55378
CTRL	4.13425	4.2218	4.19342	4.08101	5.57912	4.05652	4.11763	4.0857	4.10937	4.05385	4.0797	4.1244
CACNA1G	4.04159	4.04524	4.0414	4.04328	4.0414	4.04191	4.04171	4.04513	4.04609	4.04158	4.04367	4.0415
NALP2	4.04189	4.05016	4.04975	4.05426	4.04666	4.83494	4.048	4.04252	4.04209	4.27723	4.04178	4.04287
RPSA	4.04574	4.04167	4.04936	4.04199	4.04359	4.04184	4.04496	4.04606	4.04401	4.0414	4.04305	4.0415
KCNK9	4.04167	4.04153	4.04158	4.04167	4.0419	4.04167	4.04131	4.0415	4.04176	4.04149	4.04189	4.04296
C19orf12	7.63936	7.61381	7.84022	7.34817	7.36204	7.65042	7.74205	7.65883	7.10594	7.21463	7.58674	6.94918
PPP6C	10.1253	10.1609	10.0318	9.94413	10.1609	10.2188	9.99503	10.0554	9.96617	9.90134	10.1548	10.0248
FLNB	9.48095	9.65337	9.65939	9.5966	10.0306	9.8441	9.06372	9.29407	9.85611	10.3715	9.75264	10.1924
ZNF599	4.04855	4.05499	4.05095	4.04482	4.04209	4.04519	4.04496	4.04462	4.05259	4.05304	4.0414	4.05024
GTF2E2	9.96207	9.77321	9.88896	9.75166	9.81716	9.85087	10.0554	9.8281	10.1137	9.96828	10.0809	10.1609
ZDHHC16	4.04131	4.0414	4.0414	4.04167	4.04131	4.04131	4.04171	4.04285	4.04131	4.04158	4.04178	4.04177
SSU72	11.9961	11.5152	11.8106	11.5119	11.245	11.5075	11.2904	11.725	11.1734	11.5184	11.6247	11.5045
KIAA0284	4.13709	4.3276	4.09553	4.08174	4.16487	4.14058	4.08366	4.09315	4.17149	4.08049	4.05909	4.11402
MINPP1	4.08463	4.14138	4.49519	4.19717	4.16017	4.0917	4.10146	4.10037	4.17624	4.18538	4.1401	4.16055
CASC3	7.68492	6.46044	7.5065	7.85244	7.73983	7.86167	7.04852	7.33035	7.45426	7.62329	7.30111	7.73386
LHX3	4.04296	4.0448	4.04182	4.04252	4.0453	4.04131	4.0415	4.04768	4.04678	4.0421	4.04413	4.0415
NPR3	4.0415	4.04199	4.04158	4.04209	4.0415	4.04158	4.04257	4.04368	4.04209	4.04248	4.04159	4.0415
KRT14	4.22243	7.3755	4.07477	4.64494	4.05998	4.0583	4.05032	6.96124	4.04563	4.0414	6.91303	4.08068
RBMS3	4.04167	4.04768	4.04182	4.04511	4.0419	4.04482	4.0414	4.04199	4.04378	4.04332	4.04522	4.04381
KIAA1840	7.77804	8.43398	8.53263	7.96262	8.36546	8.64158	7.95789	7.94458	8.06188	8.39812	8.0406	8.14599
TCHP	4.10398	4.06489	4.63865	4.13136	5.17578	4.15364	4.05276	4.09671	4.07097	4.136	4.09497	4.17452
SERINC3	4.15351	4.31418	4.81374	4.30095	4.27766	4.35881	4.27369	4.21841	4.45752	4.55325	4.13335	4.12797
C4orf14	8.17644	8.54523	7.80727	7.80799	7.46345	8.44729	8.63013	7.54273	8.25587	8.38343	7.92819	7.53007
NELF	4.18277	4.05663	4.413	4.23622	5.8931	4.6785	4.30857	4.27169	4.11602	4.46639	4.19375	4.23961
PTGS1	4.04357	4.04167	4.04367	4.04199	4.04181	4.04695	4.04305	4.04209	4.0439	4.04232	4.04131	4.04661
ITGB1BP1	5.89613	5.29096	4.21357	4.18095	4.04472	5.30515	5.54086	4.8885	6.19793	4.19722	4.88119	5.96989
C6orf89	4.12153	4.08935	4.09512	4.11176	4.21256	4.0927	4.12791	4.16409	4.09726	4.38485	4.54663	4.15641
CD36	4.04198	4.04465	4.04158	4.04167	4.04131	4.04199	4.0415	4.04177	4.04307	4.04176	4.0414	4.04307
RBBP6	4.05364	4.04562	4.07985	4.07163	4.14415	4.05561	4.08815	4.06616	4.05731	4.06568	4.05587	4.06249
LOC647141	4.04189	4.04177	4.04167	4.04177	4.04199	4.04149	4.04209	4.0414	4.04162	4.042	4.04224	4.0414
FCRL2	4.04367	4.04404	4.04182	4.04285	4.0415	4.04191	4.04317	4.0419	4.04162	4.04176	4.04131	4.0415
RORA	4.04131	4.0421	4.04131	4.04159	4.0414	4.04149	4.0414	4.0414	4.04497	4.04158	4.04159	4.04189
OPN5	4.04189	4.04579	4.04212	4.0414	4.04503	4.04281	4.0419	4.04553	4.04131	4.04158	4.04522	4.04224
SUMO4	4.04159	4.0414	4.04275	4.04366	4.05385	4.04538	4.0419	4.04357	4.04497	4.04185	4.04209	4.04464
ZFP260	6.44617	6.76977	6.19137	5.45431	6.19638	6.12177	5.57912	5.15831	7.13305	6.3706	5.93692	6.11294
C10orf85	4.04472	4.04728	4.04176	4.04459	4.04503	4.04241	4.04575	4.04677	4.04427	4.04341	4.04346	4.04349
LOC441426	4.04189	4.04244	4.04149	4.04167	4.05669	4.04131	4.0415	4.04209	4.04268	4.0421	4.04159	4.04159
RCD-8	9.34023	9.07456	8.92514	8.88184	9.70286	8.96478	9.08803	8.86606	9.04251	9.13117	8.92098	9.42542
C3orf34	4.10073	4.07549	4.07842	4.08768	4.05709	4.24652	4.0598	4.07639	4.06457	4.17873	4.0589	4.05256
LTBP4	4.86207	4.6503	4.33348	4.14488	5.40698	4.68797	4.21668	5.50018	5.2855	5.46879	5.1718	5.8854
CRTAP	5.09057	4.04177	5.59895	4.3281	5.46176	5.04511	4.06211	4.2004	4.05259	5.06188	5.15942	5.00431
UMODL1	4.04198	4.04167	4.04199	4.04209	4.0419	4.04131	4.04171	4.04331	4.04227	4.0421	4.04199	4.04177
RIMS2	4.04159	4.04244	4.0414	4.0414	4.04168	4.04511	4.04199	4.04177	4.04227	4.04263	4.04199	4.04177
FLJ25996	4.04728	4.04915	4.0504	4.04328	4.05175	4.04869	4.04276	4.04167	4.0414	4.04999	4.0415	4.04328
SPCS1	11.5184	11.6195	11.6529	11.6686	11.255	11.485	11.5273	11.1125	11.5889	11.5273	11.498	11.384
LOC644529	4.17935	4.0421	6.52328	5.3907	4.04168	7.07631	5.66557	4.30617	5.25075	6.6392	5.04826	4.82453
LOC653795	4.04209	4.04639	4.04182	4.04338	4.04561	4.04158	4.04171	4.0419	4.04162	4.04296	4.04209	4.0425
STH	4.06058	4.04524	4.05022	4.05021	4.0678	4.05223	4.05354	4.05555	4.05545	4.0501	4.0522	4.04989
NRTN	4.04728	4.06548	4.0467	4.04656	4.04589	4.0506	4.05497	4.04177	4.06204	4.04538	4.0463	4.05908
AMT	4.16641	4.21391	5.26006	4.06971	5.56797	5.33859	5.41723	4.11394	4.53417	5.63151	4.22482	5.32862
DIABLO	5.03344	4.05016	5.95389	5.0809	4.93229	4.83985	4.10599	4.12171	4.06061	5.36909	4.93039	4.7651
EPS15	4.20549	5.32892	4.78691	4.27291	4.4386	4.93608	4.22303	4.48451	5.32033	5.17415	4.81199	4.6831
FXYD3	7.51671	6.9191	6.27959	7.49568	8.0829	6.94645	7.43292	7.0978	7.30141	6.61193	7.56405	7.78116
COL9A1	4.04177	4.04305	4.04176	4.0414	4.04199	4.04131	4.04171	4.0419	4.04131	4.04185	4.04643	4.04199
SH3BP5L	5.86598	4.09308	4.20097	4.15069	4.93229	4.38501	5.68935	5.78017	4.509	5.88946	4.95687	6.07964
ZNF445	4.04167	4.0421	4.04131	4.04177	4.04168	4.04131	4.04234	4.04159	4.04162	4.0421	4.04131	4.04224
ZFP91	10.0112	10.0429	9.84792	9.61665	9.71544	9.75974	9.79664	9.40577	9.47255	9.43837	9.4455	9.5943
RPRM	10.131	9.70554	10.2838	9.61945	8.89296	9.24609	9.68029	8.70836	9.2261	9.75974	9.1399	8.86123
GSDMDC1	7.51355	7.22081	7.34971	6.84903	7.2033	7.78939	8.00262	7.91014	7.40878	7.67627	7.27863	7.23967
GPR30	4.04574	4.04936	4.04439	4.04459	4.04418	4.04199	4.04276	4.04752	4.04162	4.04367	4.04499	4.0414
CYP2E1	4.74082	5.85575	5.62709	4.79831	6.73085	4.46092	5.46756	7.32885	4.27291	4.05688	4.32549	6.14862
NOL6	4.17398	4.0479	4.07257	4.0723	4.11085	4.09041	4.11931	4.15448	4.04866	4.06682	4.13452	4.16673
ROBO4	4.04454	4.0421	4.04224	4.04209	4.0453	4.0414	4.04626	4.04159	4.04176	4.0414	4.04276	4.04199
DCUN1D3	7.04979	7.72126	6.36623	6.82902	7.22841	7.11299	7.16912	7.26369	6.35018	5.96056	7.20027	7.09499
CLEC4C	4.04177	4.04465	4.04167	4.04159	4.04489	4.04493	4.04296	4.04915	4.04342	4.04639	4.04178	4.04901
FLJ22671	4.04653	4.04347	4.04266	4.05909	4.04746	4.04562	4.06043	4.05032	4.07612	4.04933	4.04747	4.05007
KIAA0020	8.01961	8.22951	8.23331	7.99333	7.9314	8.05218	7.87764	7.78972	8.64158	8.37603	8.23699	8.25146
SORCS1	4.04529	4.04987	4.04182	4.0415	4.0481	4.04416	4.04159	4.04241	4.04296	4.04232	4.04258	4.04783
C10orf12	4.04643	4.04639	4.05245	4.05039	4.07233	4.05298	4.05013	4.05937	4.04483	4.04498	4.0564	4.06647
ERRFI1	7.06028	8.02834	7.35765	7.24748	8.22711	6.76071	7.02323	8.22436	7.69194	7.83301	8.34959	7.56823
MGC4677	4.04159	4.04199	4.04167	4.04177	4.04131	4.04191	4.0414	4.04513	4.04131	4.0414	4.04178	4.04177
STAMBP	4.04167	4.0419	4.04209	4.044	4.0414	4.04191	4.04131	4.0419	4.04522	4.04185	4.04266	4.04177
TCEA2	6.62228	6.86649	7.50828	6.80793	6.49057	7.38251	6.7168	5.65308	6.84134	7.34188	7.01154	6.78287
SKP2	7.57518	7.10026	7.05133	6.44161	6.90372	7.36007	7.122	6.59176	7.07774	7.72885	6.55534	6.50348
CADPS	4.05617	4.04834	4.04767	4.04459	4.0478	4.05131	4.04402	4.04829	4.04756	4.04874	4.04423	4.04595
BRF2	7.64844	7.18429	7.32833	7.31812	6.96356	7.24304	7.41619	6.80986	6.92999	7.10568	7.24796	7.27118
USP15	4.11691	4.43854	4.34805	4.1207	4.35269	4.12814	4.07395	4.11182	4.14488	4.08164	4.15616	4.19528
PLIN	4.0422	4.04987	4.04199	4.04264	4.04231	4.04176	4.04416	4.04209	4.04268	4.04149	4.04178	4.04621
WDR5B	4.13787	4.30028	4.23163	4.1481	4.08251	4.21271	4.21027	4.08329	4.36884	4.27139	4.11808	4.09104
CD180	4.04454	4.04244	4.0463	4.05076	4.0453	4.04338	4.0443	4.04708	4.0414	4.04367	4.04296	4.04328
C21orf13	4.14545	4.23271	5.14026	5.1984	4.05998	5.1814	5.28002	4.10277	5.81402	4.83885	4.09389	4.11402
C11orf17	4.0414	4.0414	4.04182	4.04189	4.04131	4.04191	4.04131	4.04225	4.04268	4.0414	4.04178	4.04131
EPO	4.0422	4.04153	4.04182	4.04199	4.0414	4.0414	4.04181	4.0415	4.04197	4.04131	4.04199	4.0415
PEX10	4.044	4.04496	4.04182	4.04874	4.04827	4.04307	4.04159	4.04423	4.04469	4.04149	4.0415	4.04549
IL15RA	4.06039	4.26812	4.05652	4.04328	4.06873	4.05914	4.048	4.05996	4.04724	4.05593	4.0852	4.05488
FAM38B	4.04841	4.04834	4.04772	4.04714	4.0478	4.05157	4.04305	4.04563	4.04827	4.04657	4.04423	4.04269
ACTN3	4.04529	4.04375	4.04275	4.0415	4.04418	4.04356	4.04266	4.04131	4.0414	4.04194	4.04346	4.04189
EFNA4	6.61794	5.43934	6.38088	6.0011	6.7241	6.20365	6.38548	5.90177	6.27665	6.21033	6.18527	6.60559
MGC35043	6.42688	5.47937	7.6467	7.24066	4.04209	7.15232	7.68287	5.70564	8.30035	7.01461	5.91477	6.05354
EIF2S3	8.05519	8.64289	8.74055	8.39897	8.32217	9.37508	8.31743	8.86123	8.34627	9.14944	8.73996	8.36236
ABCB10	5.15189	5.7666	6.08629	5.15123	4.29742	5.50661	5.38377	5.13681	5.91617	5.36136	4.96716	4.99199
UFD1L	4.65163	4.32381	4.16563	4.15923	4.29038	4.20751	4.21991	4.16409	4.34483	4.40934	5.07862	4.18932
FLI1	4.0414	4.04305	4.04199	4.0414	4.04181	4.04167	4.0415	4.04199	4.04227	4.042	4.04209	4.0414
LOC149950	4.04574	4.04579	4.0439	4.04814	4.04394	4.04374	4.04416	4.04637	4.04609	4.04194	4.0448	4.04131
DCC	4.04198	4.0439	4.04317	4.04226	4.0419	4.04272	4.04181	4.04357	4.04307	4.0421	4.0415	4.04177
BCL11B	4.09359	4.16498	4.09631	4.07259	4.10256	4.60969	4.06893	4.12498	4.23029	5.08956	4.1243	4.14755
MOSC2	4.07089	4.06191	4.22539	4.04908	4.04561	4.09955	4.12346	4.04167	4.08319	4.06421	4.07843	4.06092
ITGA2	6.83777	8.21361	6.86865	7.36427	8.17984	7.17454	6.5242	6.93638	6.54276	5.30804	6.17482	6.28276
CSE1L	8.007	8.10632	8.21619	7.6526	7.63308	7.93371	7.80641	7.86002	8.65503	8.04741	7.79389	7.72596
OR13C2	4.04159	4.04244	4.0419	4.04131	4.04287	4.04167	4.0419	4.0414	4.04151	4.0414	4.04131	4.0414
MGC40222	4.04463	4.04359	4.04252	4.04131	4.04231	4.04167	4.0415	4.04199	4.04331	4.04167	4.04224	4.0415
CLPTM1	8.86716	8.83451	8.44854	8.78082	9.14373	8.55578	8.73996	9.0889	8.44992	8.38026	9.05249	8.86319
SLC25A24	4.0414	4.04167	4.0419	4.04177	4.04199	4.04167	4.04171	4.04159	4.04131	4.04232	4.0414	4.04159
CFHR4	4.0422	4.0439	4.04224	4.04159	4.06547	4.04131	4.04199	4.04159	4.04227	4.04167	4.04131	4.04209
CA10	4.04367	4.04936	4.04275	4.0415	4.04729	4.04227	4.04327	4.04385	4.04131	4.05292	4.04159	4.04241
UBE2V1	4.04167	4.0414	4.04158	4.04377	4.04209	4.0414	4.04199	4.04177	4.04342	4.04167	4.04437	4.04177
IGFBP4	7.60782	8.13946	7.46845	7.38308	6.02502	7.62012	6.58401	6.35394	6.50069	6.42128	7.00575	6.77092
ANGEL1	4.08972	4.42633	4.15779	4.10609	4.16844	4.52856	4.12947	4.10924	4.16082	4.40934	4.39333	4.45344
DST	4.04189	4.0414	4.0414	4.04131	4.04168	4.04199	4.04131	4.0419	4.0414	4.04167	4.04168	4.04224
REP15	4.04841	4.05581	4.04328	4.04252	4.06326	4.04296	4.08592	4.04553	4.06204	4.04803	4.04621	4.05453
WDR61	9.75682	9.70938	9.84672	9.84608	9.42582	9.79472	9.63735	9.34571	9.82412	9.73477	9.60106	9.47398
LOC390243	4.04209	4.04177	4.0419	4.04199	4.0414	4.04167	4.04266	4.04159	4.04151	4.0428	4.04131	4.04159
KIF25	4.04209	4.0419	4.04167	4.04189	4.04231	4.04209	4.04181	4.04199	4.04187	4.0421	4.0415	4.04177
LASP1	11.6769	11.4469	11.4515	11.4906	11.5548	11.9552	11.4234	11.6021	11.0354	11.4269	11.4957	11.2904
HYAL2	4.04177	4.04153	4.04381	4.0414	4.04181	4.04265	4.04402	4.04225	4.04162	4.04176	4.04159	4.04177
THEM5	4.04463	4.04244	4.04282	4.04511	4.04332	4.04455	4.04199	4.04423	4.04579	4.04332	4.04377	4.04277
MAP4K1	4.08742	4.4299	4.06971	4.1762	4.14074	4.17736	4.15768	4.13485	4.22771	4.47408	4.15194	4.0939
ACBD3	8.23455	8.4651	8.62564	8.16249	8.55744	8.24565	8.38812	8.66342	8.56952	8.24323	8.85026	8.40728
GAB2	5.08783	4.84421	4.81156	6.31498	5.05781	5.33351	5.0918	6.25493	4.28998	4.28611	4.93039	4.65622
FTS	4.1877	4.17216	5.3678	4.28298	4.35269	4.08659	4.14513	4.39556	5.61308	4.65982	5.20546	5.29987
ERCC8	4.04189	4.0421	4.04149	4.0439	4.04199	4.0414	4.04171	4.04209	4.04414	4.0421	4.04159	4.0415
SILV	6.47105	4.06901	4.06087	4.04844	4.08774	5.49555	5.66711	4.0505	4.0541	4.1275	5.504	4.05688
BCL7A	4.04189	4.04131	4.04209	4.0415	4.0419	4.04265	4.04266	4.0415	4.04187	4.04158	4.0414	4.04489
HS3ST4	4.04496	4.04177	4.04158	4.04306	4.04181	4.04158	4.05186	4.04357	4.04197	4.04511	4.04545	4.04177
WASL	10.0294	10.4313	10.1887	9.74187	10.403	9.62906	9.48281	9.93452	9.78194	9.75034	9.85087	10.0778
TRAPPC6B	4.04927	4.05313	4.057	4.04788	4.05152	4.04767	4.06349	4.06019	4.08902	4.05527	4.05423	4.06429
TNFRSF10D	4.10499	4.16794	4.06013	4.07501	4.12522	4.05274	4.08114	4.73987	4.04927	4.06204	4.14401	4.09454
NUP214	8.43541	8.19477	7.72274	8.59772	8.13752	8.1534	8.28121	8.32217	8.07472	8.23184	8.03894	8.20644
C7orf21	7.32316	7.52339	6.87722	6.81974	7.47427	6.47308	7.1242	7.38366	7.33939	6.79001	7.39602	7.42107
REEP2	4.04167	4.04541	4.04578	4.04159	4.0415	4.04374	4.04351	4.04209	4.0414	4.04521	4.04168	4.04209
PTDSR	4.04209	4.0419	4.04149	4.0414	4.04209	4.04184	4.04234	4.04167	4.0414	4.04185	4.04189	4.04177
CD8B1	4.04189	4.04167	4.04209	4.04159	4.04181	4.04184	4.04209	4.0415	4.04162	4.04176	4.04178	4.04177
ARHGEF4	4.10398	4.09031	4.27949	4.11609	4.11817	4.41369	4.20084	4.06449	4.2587	4.57474	4.06557	4.81564
FLJ20718	4.04609	4.07257	4.0504	4.04944	4.08251	4.04408	4.05276	4.05531	4.06708	4.04923	4.05274	4.07359
TMEM10	4.04131	4.04675	4.0419	4.04226	4.04209	4.04184	4.04317	4.0414	4.04227	4.04224	4.04314	4.04209
FMR1	4.04198	4.04167	4.0419	4.04131	4.0414	4.04158	4.04131	4.04473	4.04483	4.042	4.0439	4.04168
MB	8.41955	8.25587	8.93728	8.70674	7.41798	9.43519	9.10635	7.50623	9.3792	9.52049	8.39163	8.32217
YTHDC1	4.04379	4.04177	4.04733	4.0414	4.04621	4.04199	4.04181	4.04159	4.0414	4.04158	4.04168	4.04159
LOC653281	4.04317	4.0419	4.0419	4.0439	4.0414	4.04184	4.0419	4.04209	4.04131	4.042	4.04346	4.04489
OR8A1	4.04454	4.04305	4.04317	4.04189	4.04309	4.04149	4.04317	4.04385	4.04162	4.04271	4.04224	4.04725
NBR2	4.04596	4.04167	4.04954	4.04209	4.04472	4.04176	4.04234	4.04553	4.04268	4.04511	4.04324	4.04328
TCF20	4.04472	4.04153	4.04217	4.04317	4.04503	4.04199	4.04171	4.04513	4.04643	4.04423	4.044	4.04756
CECR1	4.0415	4.04153	4.04158	4.04159	4.04321	4.04199	4.04442	4.04199	4.04469	4.04248	4.04209	4.04168
IL22RA1	4.04982	4.04496	4.05151	4.05189	4.04696	4.05531	4.05146	4.0453	4.04807	4.04758	4.04693	4.05043
TP53I13	7.36642	6.18088	7.25466	7.17612	7.51658	7.71918	7.32316	7.34971	6.72302	7.00332	7.11325	7.08811
HIST2H3C	4.0422	4.0421	4.04212	4.04177	4.04159	4.04149	4.0419	4.04159	4.04227	4.042	4.04168	4.04189
KLK13	4.07506	6.81804	4.0491	4.0883	5.70394	4.057	4.74851	4.19793	4.09383	4.52011	6.09124	4.17875
DCTN5	9.14944	8.82535	8.22627	8.9083	9.00106	8.30086	8.88357	8.97122	9.30768	8.44304	9.1914	8.49208
VDR	4.04198	4.04177	4.04176	4.04199	4.04159	4.04191	4.04234	4.0441	4.04595	4.0428	4.0414	4.04224
GSDML	8.66452	8.57423	8.46843	7.72808	8.73959	8.84581	8.66644	8.56054	8.93039	9.59337	8.47723	8.71891
C14orf106	7.00641	7.02868	7.02249	6.61819	7.20052	6.57237	7.27549	6.70222	7.23708	7.17728	6.51463	7.27522
ANKRD19	4.04177	4.04601	4.04621	4.04209	4.04199	4.04131	4.04171	4.04177	4.04176	4.04194	4.04534	4.04177
PHACTR3	4.05841	4.05386	4.05945	4.1401	4.11817	4.09387	4.07356	4.07872	5.35787	4.24644	5.60641	4.06402
IL17RC	4.04189	4.04153	4.04158	4.04583	4.04199	4.04272	4.04199	4.04331	4.0414	4.04176	4.04199	4.04131
HMGA2	4.0422	4.04244	4.04288	4.0414	4.04472	4.04538	4.04338	4.04241	4.04151	4.04167	4.04159	4.0415
AMFR	4.14896	4.05885	4.20547	4.07422	4.44309	4.12053	4.07561	4.07956	4.04401	4.08751	4.11668	4.11455
CTSZ	4.23278	4.0584	4.11207	4.10676	4.07388	4.21271	4.17322	4.15231	4.10595	4.08348	4.13105	4.08068
COX11	4.09594	4.20097	4.89414	4.11176	4.12332	4.06307	4.07701	4.06507	4.11921	4.08545	4.07669	4.0883
CDKN3	4.08188	4.04728	4.04798	4.05951	4.04939	4.04849	4.05207	4.05071	4.06668	4.06421	4.05812	4.04368
LOC402055	4.11936	4.15445	4.11207	4.13553	4.09874	4.05812	4.18515	4.0872	4.06755	4.06367	4.08938	4.06985
KCR1	4.04728	4.07549	4.05599	4.05039	4.0513	4.05287	4.04456	4.05154	4.05385	4.05426	4.07389	4.04915
ZPBP2	4.04131	4.04404	4.04209	4.04159	4.04347	4.04149	4.04234	4.04449	4.04209	4.04131	4.04314	4.0426
FOXN1	4.04209	4.04964	4.04199	4.04226	4.04168	4.04176	4.04159	4.04385	4.04209	4.04185	4.04798	4.04131
COQ10A	6.13158	6.5285	5.89956	6.50533	4.54769	5.98193	6.98065	5.52307	7.27856	5.42964	5.81616	6.4245
ATP5H	12.0872	11.7655	12.1206	11.9505	11.6492	11.9387	12.0604	11.6593	12.282	11.784	12.0165	11.6102
TRIM56	4.86882	5.5961	5.95911	5.30804	6.31656	5.43318	5.01107	6.01158	4.3591	5.5741	5.59659	6.06202
MAGEC1	4.04131	4.04562	4.04182	4.04226	4.04131	4.04199	4.04171	4.04209	4.04563	4.04367	4.04209	4.04224
STARD13	4.05668	4.09226	4.04831	4.04696	4.0594	4.05287	4.04639	4.04663	4.0576	4.05205	4.05092	4.05739
CALM3	10.117	9.4335	9.79125	10.2905	10.0329	10.6791	9.82857	10.1183	9.55179	10.506	10.2025	9.56137
WNT4	4.06737	4.1168	4.14481	4.0553	4.06114	4.07508	4.06074	4.06301	4.08595	4.24868	4.05181	4.06488
RING1	9.60804	9.32514	9.52841	9.4622	9.58495	9.50425	9.55824	9.53348	9.1406	9.41853	9.38709	9.39604
PSMB6	11.5702	11.1903	11.023	10.8442	10.9446	10.8202	11.1322	11.0869	10.9185	10.958	11.1425	11.0364
LOC648293	8.19633	8.89387	7.78116	8.28538	8.77326	8.20471	7.06379	8.21846	8.02322	8.11193	8.22951	8.28121
CAMK2A	4.04177	4.0421	4.04131	4.0414	4.04231	4.04167	4.04199	4.04225	4.04227	4.04158	4.0415	4.04224
LOC162427	4.04967	4.04305	4.04465	4.04131	4.05249	4.04432	4.06074	4.04487	4.04176	4.04832	4.04458	4.05131
STK3	7.72959	7.44055	7.72192	7.0964	7.23636	7.14787	7.65006	7.37289	7.41288	7.17429	7.45158	7.38409
ROBO1	4.04131	4.04305	4.0423	4.04199	4.04209	4.04131	4.0414	4.04159	4.04268	4.04158	4.04189	4.0414
QP-C	12.282	12.4155	12.5936	12.5525	11.8655	12.5662	12.643	12.4155	12.5121	12.6813	12.5587	12.0678
SP2	6.0604	6.97244	5.7281	6.35018	6.58482	6.56362	5.44955	6.58125	5.2689	5.9804	6.17665	6.39766
CCR10	4.04167	4.04131	4.0414	4.04209	4.04321	4.04167	4.04181	4.0414	4.04197	4.04423	4.04178	4.04381
CRK	4.07987	4.04834	4.08974	4.05749	4.1815	4.20552	4.05369	4.07433	4.05088	4.06117	4.07708	4.06771
FLJ10159	4.2155	4.08283	4.87596	4.06569	4.0414	5.12468	4.0863	4.05555	5.17465	4.69022	4.05034	4.09927
DENND2A	4.04131	4.04153	4.0467	4.04422	4.04231	4.04908	4.0414	4.04199	4.04131	4.05143	4.044	4.04131
SKIV2L	7.58524	7.79692	7.78384	7.55205	8.17136	7.69223	8.06247	7.86482	7.51029	7.96542	7.67883	8.00567
COL25A1	4.04189	4.0414	4.0414	4.04226	4.04231	4.04176	4.0414	4.04159	4.04197	4.04167	4.0415	4.04224
PITX3	4.04584	4.04131	4.04209	4.0414	4.04181	4.04307	4.04456	4.0419	4.04209	4.04472	4.04413	4.0477
VSIG2	10.5001	9.10635	9.65337	10.0692	11.023	10.4351	11.7944	10.8832	10.7487	11.0035	10.4211	11.7197
DUSP14	8.30166	8.07981	8.54642	8.56241	7.43034	8.48309	8.72151	8.02539	9.23465	9.04931	8.24802	8.02765
ZNF75A	4.05455	4.08283	4.07657	4.0678	4.08617	4.06193	4.0539	4.06407	4.08534	4.06022	4.0589	4.06065
SLC25A19	5.02309	4.09226	4.78886	4.16023	4.21256	4.63055	4.51484	4.19911	5.30789	4.79109	4.44309	4.59189
LOC654229	4.04666	4.04964	4.04432	4.05882	4.04576	4.04849	4.05073	4.04621	4.05597	4.04453	4.05305	4.04739
IFT88	4.04927	4.0419	4.07198	4.04957	4.04287	4.056	4.05742	4.04862	4.04626	4.05118	4.04296	4.04609
IRF8	6.70193	6.35099	4.80019	7.01712	5.41835	7.00926	6.19219	7.46161	5.54034	6.32138	6.61708	6.23974
HSPB9	4.0422	4.04153	4.04158	4.04226	4.0415	4.04209	4.04209	4.04177	4.04151	4.0414	4.04189	4.04177
PIK4CB	7.80571	7.43013	7.7407	7.00041	7.50312	7.54447	7.74735	7.41097	7.44683	7.38495	7.34971	7.30347
NARG2	4.06405	4.05581	4.05364	4.05446	4.05021	4.05914	4.04819	4.04882	4.06914	4.06525	4.06001	4.06771
RABL2A	4.05095	4.04675	4.04679	4.04611	4.04999	4.05131	4.04973	4.04722	4.05437	4.05469	4.0505	4.05078
KIF17	4.04679	4.04768	4.04182	4.04611	4.04266	4.05088	4.0598	4.04241	4.04626	4.04696	4.04826	4.04682
VPS52	6.48749	6.99132	6.76403	6.89374	7.26619	7.16803	6.88858	6.51693	6.59921	7.05015	7.02693	7.4761
FAF1	4.17051	4.04177	5.3325	4.25903	4.3892	5.32299	4.07784	4.18179	4.10937	4.93229	5.00995	4.14088
RPS14	12.8084	12.5812	12.8884	12.5812	12.1077	12.7883	12.5662	12.358	12.9488	12.9243	12.6916	12.7002
BTBD3	4.04177	4.04244	4.04524	4.04275	4.04561	4.0473	4.0414	4.0419	4.04197	4.04194	4.04693	4.04168
KCNK2	4.0415	4.04496	4.0414	4.04199	4.04159	4.04191	4.04171	4.04199	4.04151	4.04185	4.04199	4.04224
COL23A1	4.04742	4.04562	4.04595	4.04199	4.04796	4.04819	4.04901	4.04796	4.0414	4.04619	4.05092	4.04563
RBX1	9.29725	8.93625	9.72785	9.31977	9.48246	9.33702	9.68146	9.54685	9.81245	9.34894	9.37865	9.49907
ACRC	4.0765	4.17069	4.08145	4.09671	4.12522	4.09326	4.08164	4.10924	4.11808	4.07712	4.08661	4.09269
WHSC1L1	4.0415	4.04167	4.04317	4.04553	4.04131	4.04167	4.0414	4.04177	4.04268	4.04317	4.04131	4.04209
ZNF586	7.27445	6.70106	6.7451	6.71572	6.4949	7.49751	7.04064	6.76453	7.37398	7.03309	6.92138	7.38146
C3orf32	4.20549	4.17806	7.76936	4.96946	4.04959	6.07439	4.20456	4.15351	4.74759	4.05217	6.17665	4.79349
RBM15	6.66289	6.50778	6.82717	6.36972	6.42953	6.98711	6.99132	6.97302	6.71977	7.20956	6.61794	6.92218
C9orf72	4.11084	4.04465	5.17832	4.17189	4.05201	4.78156	4.0492	4.09163	4.05385	4.14332	4.14332	4.06142
PPP2R5E	8.9086	8.96629	8.79139	8.33261	8.707	8.20644	8.33059	8.22265	8.39229	8.34882	7.94761	7.89907
C21orf90	4.0414	4.04375	4.04288	4.04199	4.04372	4.04603	4.04327	4.04199	4.04162	4.04248	4.04413	4.04511
CACNA1C	4.0414	4.04177	4.04275	4.04459	4.04181	4.04131	4.04159	4.04159	4.04151	4.04176	4.04159	4.04209
KCNQ2	4.04277	4.04244	4.04176	4.04199	4.0415	4.04149	4.04181	4.04177	4.04454	4.04167	4.0415	4.04159
SHOX2	4.05993	4.05462	4.04846	4.04908	4.05974	4.05437	4.04839	4.04952	4.06969	4.05593	4.04826	4.04609
SYNE1	4.04198	4.04305	4.04131	4.04471	4.0414	4.04191	4.04234	4.04296	4.04162	4.04185	4.04224	4.04563
PHLDB1	4.12662	4.10708	4.08771	4.15553	4.06247	4.17572	4.0986	4.07907	4.11394	4.46639	4.09543	4.09016
KRTAP23-1	4.04269	4.04404	4.04351	4.04328	4.05083	4.04227	4.04626	4.0454	4.04944	4.04287	4.04458	4.04416
FLJ45717	4.04539	4.04675	4.05324	4.04422	4.0414	4.0439	4.04366	4.04842	4.04367	4.04619	4.04491	4.0426
FLJ12716	4.43421	4.11227	4.71107	4.53873	5.73976	4.76686	4.11689	4.12584	4.18114	4.97438	4.77732	4.72327
KRT17	8.81678	9.92048	8.73458	9.46748	8.56286	7.47339	7.74544	10.3648	8.14025	7.60782	9.76993	9.25686
TRIM62	4.04954	4.04728	4.04248	4.04275	4.0415	4.04829	4.04181	4.04199	4.0414	4.04538	4.0414	4.0414
DACH1	4.04483	4.05313	4.05667	4.0415	4.04266	4.05545	4.04338	4.04621	4.04131	4.29762	4.04224	4.04199
ATRX	4.04241	4.0419	4.04604	4.04682	4.04321	4.0414	4.04276	4.0415	4.04187	4.04287	4.0414	4.04269
KRT25D	4.04177	4.0439	4.04158	4.04226	4.0415	4.04149	4.04171	4.04225	4.04197	4.04194	4.04159	4.04199
FLJ25801	4.04209	4.04404	4.04149	4.04226	4.04561	4.04149	4.04234	4.04296	4.04187	4.04149	4.04168	4.04189
CSPG4	4.04235	4.04199	4.04518	4.0414	4.04309	4.04455	4.04209	4.0414	4.04227	4.04158	4.04178	4.04189
GPR114	4.97615	4.14753	4.26932	4.231	4.12981	4.17572	5.1433	4.24046	4.31823	4.54348	4.57239	4.09927
SLC17A6	4.04198	4.0421	4.04149	4.04226	4.04347	4.04158	4.04171	4.04209	4.04227	4.04158	4.04159	4.0414
GAB1	4.0422	4.04199	4.04176	4.04199	4.04199	4.04131	4.04209	4.04296	4.04187	4.04158	4.0414	4.0415
PINK1	5.05491	4.35325	5.19697	4.22543	4.41331	4.38501	4.4334	4.12078	5.25075	4.17454	5.01403	4.52329
ASH2L	8.24854	8.54523	8.35643	8.33786	8.745	8.24954	7.731	8.09053	8.24565	8.4305	8.4233	8.22851
GRIK2	4.0529	4.0513	4.0426	4.0415	4.04796	4.04439	4.04351	4.04307	4.04609	4.04581	4.04522	4.04609
NOL1	4.0415	4.04244	4.04209	4.04209	4.04159	4.04176	4.04471	4.0415	4.0414	4.04185	4.04159	4.04131
INS	4.04756	4.06139	4.0439	4.04611	4.0478	4.04603	4.04257	4.04768	4.05731	4.04696	4.05018	4.04595
TEC	4.04252	4.0414	4.04798	4.04226	4.0419	4.04176	4.04159	4.04209	4.04209	4.04167	4.04423	4.04199
PLD3	8.4233	7.07774	8.41604	8.14964	8.61357	8.25642	7.41928	7.68961	6.80793	7.91565	7.7407	7.62088
ACE2	4.79745	6.19662	5.02145	5.56097	4.17424	4.23002	5.02996	4.51004	6.26723	5.54136	6.42212	4.83067
HSBP1	11.8368	11.5008	11.2697	11.3032	11.297	11.2041	11.4515	11.2475	11.7	11.297	11.2697	11.4824
PDPR	6.99684	7.04215	7.43135	6.64312	7.72959	6.75537	7.092	6.48668	6.51791	6.27533	5.79998	7.76071
LOC653827	4.04177	4.0448	4.04482	4.05114	4.04696	4.04307	4.04704	4.04307	4.04579	4.04596	4.04826	4.04827
DDX48	10.1635	9.98244	9.72407	9.72713	9.81441	9.54685	9.81805	10.131	9.54835	9.58655	10.1503	9.91424
PRPS1	7.83891	8.44304	8.64816	8.50909	7.76415	9.06316	8.14293	7.98557	8.83843	8.30494	8.1033	7.8174
CLU	4.0415	4.04177	4.04167	4.04131	4.04231	4.04191	4.0415	4.0415	4.04131	4.0421	4.04209	4.0415
HSF1	4.04954	4.05217	4.06756	4.05317	4.07388	4.05901	4.05825	4.06134	4.04827	4.06331	4.0623	4.05908
ZC3HAV1	8.44043	8.43353	8.7168	8.46441	8.60959	8.73206	8.30596	8.41167	8.03791	8.37406	8.50909	8.24565
SPTBN2	4.11568	4.17432	4.06742	4.07639	4.1635	4.06742	4.12021	4.07687	4.19435	4.06022	4.09255	4.13863
AP3M1	7.81027	8.21	7.99908	8.07152	8.02919	7.83607	7.09543	7.53698	8.36797	7.84692	8.16364	8.01248
PRM3	4.04705	4.04562	4.04398	4.0414	4.0415	4.04511	4.04171	4.04167	4.04961	4.04194	4.04324	4.04177
FBXO7	4.17104	4.0445	4.18515	4.09195	4.13694	4.53521	4.04768	4.06301	4.0414	4.10425	4.10852	4.0745
TMEM61	4.10182	4.22378	4.21357	4.1207	4.06247	4.59414	4.2342	4.17101	4.17537	4.39163	4.1982	4.07708
FBXO9	4.0414	4.05277	4.04176	4.04177	4.04418	4.04235	4.04519	4.0441	4.05237	4.04194	4.0448	4.04168
RPS6KL1	4.10783	4.1815	4.08684	4.1103	4.13821	4.09818	4.08815	4.09093	4.16553	4.0734	4.08051	4.10499
S100A13	5.40057	4.10415	5.66373	4.91872	4.37645	4.98715	4.52702	4.11572	4.43632	5.53734	4.29459	4.95639
NKX3-1	5.38519	5.58695	7.30837	6.33783	6.00644	7.56754	6.59151	5.48882	5.73104	6.74134	6.09493	5.70564
PDCD8	4.04131	4.0421	4.04182	4.04226	4.0414	4.04191	4.04159	4.04159	4.04131	4.04287	4.04209	4.04199
SQRDL	7.31525	7.21855	6.76259	7.21871	7.42297	6.68666	7.3608	7.43271	7.11225	6.80433	7.59522	6.9402
WDR51B	4.8892	4.52413	5.69048	4.25612	4.71587	5.99424	6.0217	5.50018	5.62077	4.99072	5.89976	5.66616
MTX1	7.94146	7.78874	7.75874	7.82694	7.3503	7.50014	8.45441	7.99182	7.79351	7.82805	7.99248	7.63695
SLAMF8	4.04252	4.04177	4.04798	4.04626	4.04159	4.04908	4.04276	4.04167	4.04268	4.04232	4.04717	4.04338
PDE1C	4.04177	4.05016	4.04209	4.04874	4.04277	4.04322	4.04327	4.04331	4.04678	4.04572	4.04224	4.04189
C21orf59	4.04235	4.0421	4.0419	4.04189	4.04199	4.04149	4.04159	4.04331	4.04187	4.04287	4.0415	4.0414
KIR2DL3	4.0414	4.04199	4.04846	4.04741	4.04199	4.09071	4.0419	4.04225	4.04227	4.05143	4.04159	4.04131
INPP1	8.90248	9.40708	8.53357	8.33507	9.20895	8.58776	8.61625	8.64784	8.83087	8.78009	8.95856	8.91601
SDHB	10.8106	10.7642	10.6113	10.565	10.5816	10.3606	10.569	10.3431	10.589	10.5465	10.6275	10.5142
MAPK3	9.94501	9.54402	9.81716	9.5109	9.58215	9.90559	9.82412	9.61261	9.13236	9.29407	9.16137	9.22449
PJA1	4.0414	4.0414	4.0414	4.04177	4.04209	4.04158	4.04159	4.0419	4.04176	4.04185	4.04159	4.04177
PCBP4	4.0415	4.0414	4.04131	4.0415	4.04347	4.04231	4.04181	4.04553	4.04151	4.04224	4.04296	4.04476
SLITL2	6.8787	7.5482	6.4684	7.16829	7.07996	5.50279	6.69869	6.77867	5.78463	6.27416	6.04355	6.45675
LOC201229	4.05804	4.07057	4.06653	4.04696	4.04589	4.07985	4.06929	4.04473	4.10308	4.09863	4.05909	4.08606
RANBP10	6.66378	7.47383	6.73419	6.31822	7.06881	6.80266	6.65831	6.17947	6.99009	6.7152	6.48212	6.74398
LPPR2	4.11596	4.06613	4.07582	4.1207	4.10329	4.1006	4.16351	4.30028	4.07651	4.06241	4.11394	4.09269
LOC113386	6.40015	6.84207	6.19334	6.70348	5.98145	6.11935	7.04852	6.07385	7.81217	6.91083	6.39008	7.04943
LOC129285	6.2332	6.19662	6.30407	5.87807	5.56797	6.25288	5.6819	5.60431	6.18626	6.79878	6.14964	6.03899
COPZ2	4.21338	4.24046	4.08259	4.10356	4.13694	4.08234	4.11084	4.11463	4.22138	4.15897	4.23831	4.11728
GABRB2	4.04209	4.04199	4.04176	4.04167	4.04168	4.04191	4.0415	4.04177	4.04268	4.04194	4.04131	4.04199
CAMKV	4.04189	4.04131	4.04317	4.04189	4.04159	4.04645	4.04131	4.04437	4.04268	4.0414	4.0425	4.04168
OR13C8	4.04167	4.04167	4.04167	4.04209	4.04181	4.04184	4.04234	4.0415	4.04187	4.0421	4.04224	4.04168
C9orf100	4.04189	4.0421	4.0414	4.04199	4.04181	4.04408	4.04496	4.0415	4.04162	4.04263	4.04199	4.04177
SLC25A20	4.04596	4.0414	4.07389	4.05076	4.05152	4.05946	4.04351	4.0415	4.04197	4.05205	4.05131	4.0481
DEGS1	5.28882	6.0658	5.73283	5.98819	4.50235	5.03652	4.48586	6.10117	5.89229	5.83939	5.91477	5.54802
HYAL3	4.1275	4.32165	4.088	4.05777	4.0718	4.06914	4.14029	4.11182	4.21177	4.14179	4.30469	4.11931
LOC402110	4.04209	4.04167	4.04158	4.04226	4.04277	4.04705	4.04181	4.0419	4.0414	4.04402	4.04413	4.04131
LOC441208	4.04261	4.04167	4.04688	4.04696	4.0414	4.04307	4.07561	4.04499	4.07197	4.04357	4.067	4.04159
MIZF	6.62764	6.17449	5.94669	5.72641	5.76197	5.89734	6.00242	4.49154	5.24248	5.5332	5.42204	5.3145
LTBR	6.64246	5.04229	5.03798	5.54136	7.24003	5.39028	6.49364	7.40432	5.11388	6.44548	6.28005	7.06505
LOC653716	4.04189	4.0414	4.04131	4.04159	4.04199	4.04191	4.0414	4.0415	4.04209	4.042	4.04209	4.04177
FLJ38663	4.06331	4.04524	4.07135	4.04539	4.04347	4.07508	4.05952	4.06678	4.04643	4.07958	4.06647	4.04307
SPINK5L2	4.05904	4.09711	4.05068	4.04944	4.05385	4.04858	4.05313	4.0527	4.09122	4.05314	4.06294	4.05202
IFRD1	4.3738	5.50084	5.4226	4.79831	4.81224	4.4215	4.62277	4.84846	4.18301	4.1074	4.73772	5.27771
ALDH3A2	4.07431	4.07411	4.20097	4.10048	4.05175	4.07745	4.06556	4.06107	4.07564	4.10576	4.08305	4.09813
IL31RA	4.04515	4.05663	4.04679	4.0467	4.04561	4.04714	4.0499	4.04796	4.04209	4.04367	4.04468	4.04224
LCMT2	6.81254	7.22636	6.67982	6.24972	6.14506	6.99061	6.69062	6.3706	6.91392	7.26736	6.77263	6.16203
DUSP26	4.10398	4.29712	4.0872	4.06279	4.15901	4.10889	4.10277	4.0857	4.10308	4.06748	4.0852	4.09342
PARVB	4.07115	4.07411	4.04944	4.05446	4.1277	4.04776	4.05207	4.0505	4.06914	4.05739	4.05517	4.07636
EGLN3	4.04609	4.04509	4.0527	4.04639	4.04209	4.04849	4.0598	5.36966	4.06168	4.06607	4.07174	4.07009
ACACA	4.04432	4.04153	4.04149	4.0414	4.0419	4.04209	4.0414	4.04167	4.04176	4.0421	4.04839	4.04349
RAD51C	4.0414	4.04177	4.0419	4.04131	4.04181	4.04184	4.04199	4.04167	4.04176	4.04176	4.0414	4.04159
C16orf46	4.04277	4.04465	4.04688	4.04264	4.05201	4.04595	4.04351	4.04677	4.04483	4.04649	4.044	4.04349
PTGIS	4.04189	4.0419	4.04176	4.0415	4.04372	4.0414	4.04783	4.0414	4.04131	4.0421	4.0414	4.04159
SPCS3	4.05128	4.05703	4.06989	4.05114	4.13694	4.09414	4.04936	4.08671	4.07288	4.06725	4.17149	4.07227
HRASLS3	9.81441	9.38915	9.93788	10.0656	9.52952	9.49483	9.89118	9.14598	10.1103	9.72519	9.68608	9.63327
TMEM101	8.01036	7.56823	7.60809	7.60204	7.45295	7.78939	8.51888	7.45467	8.12917	7.7736	7.70283	7.90638
MGC33600	4.06223	4.1168	4.29183	4.07537	4.04209	4.27169	4.11931	4.05896	4.1209	4.14955	4.05742	4.06224
DNAHL1	4.04209	4.04167	4.04149	4.0415	4.0419	4.04209	4.0414	4.04159	4.04187	4.04167	4.04199	4.0414
ANKRD33	9.12514	8.0091	8.61558	8.64625	8.95776	8.28368	8.52759	8.71543	8.09741	8.28771	8.43203	9.03759
SLC4A5	4.04131	4.04244	4.04375	4.04727	4.04746	4.04184	4.04209	4.0453	4.0414	4.04131	4.04199	4.04338
LOC649387	4.04209	4.04305	4.04176	4.04209	4.0415	4.04287	4.04131	4.0415	4.04187	4.04194	4.04168	4.0414
MC3R	4.0422	4.04131	4.04176	4.0439	4.0419	4.04149	4.0419	4.0415	4.04162	4.04131	4.04285	4.04177
C21orf100	4.04357	4.04153	4.04176	4.04199	4.04159	4.04167	4.0414	4.04159	4.04197	4.0453	4.04189	4.04287
PPFIA4	4.04632	4.05101	4.04406	4.04177	4.04231	4.04381	4.05369	4.05205	4.04978	4.04324	4.04733	4.04739
OR56A1	4.04441	4.04915	4.04288	4.04296	4.04846	4.04272	4.04704	4.04796	4.04414	4.04317	4.0439	4.04739
MLKL	4.78069	4.79338	4.7027	5.8931	6.29123	5.53255	5.87459	7.17612	5.43879	5.12887	6.23799	5.65368
HOXB6	4.056	4.06139	4.0506	4.05095	4.0478	4.05494	4.0499	4.06019	4.06914	4.05892	4.05386	4.05324
C14orf130	6.51614	6.59151	6.07117	5.87521	6.20626	5.48403	6.1266	5.53255	6.89995	6.46296	5.58054	5.82125
CMTM3	4.05143	4.04639	4.04586	4.048	4.07431	4.05545	4.04871	4.04563	4.05668	4.04832	4.0485	4.04756
XAGE5	4.0422	4.04131	4.04167	4.04167	4.04209	4.04209	4.04181	4.04209	4.04268	4.04176	4.04209	4.0414
C12orf52	6.11537	6.29123	6.84134	6.58776	6.03276	6.97584	6.86309	5.84357	6.65492	6.89263	6.40406	6.12969
THOC5	7.59432	7.62485	6.83598	6.94733	7.31503	6.96356	7.15843	7.19204	6.66182	6.57722	6.81665	6.79781
TNS3	7.52162	7.94785	6.84929	7.06064	7.68249	6.69161	5.74814	6.94967	7.15519	7.60782	6.673	6.01873
NR2E3	4.04357	4.05016	4.04724	4.04497	4.04999	4.0457	4.04783	4.04473	4.04176	4.05084	4.04437	4.04131
TRIM67	4.04549	4.04359	4.04508	4.0439	4.04472	4.04645	4.04508	4.04423	4.0474	4.0449	4.04131	4.04131
BRDT	4.04167	4.04199	4.04167	4.04209	4.04159	4.04199	4.04171	4.04199	4.04151	4.04176	4.04209	4.0415
SPATA18	9.06782	9.18586	10.2755	9.73284	4.19916	10.506	9.98244	8.88984	10.0545	10.0483	8.707	9.13364
CACNA1S	4.04131	4.04153	4.04398	4.04199	4.0419	4.04199	4.04131	4.04177	4.04227	4.042	4.04178	4.0414
AMD1	6.97998	4.24852	6.89849	6.81382	7.86229	7.32079	5.85689	7.28959	4.85409	6.7622	7.32859	6.7216
KBTBD4	4.0422	4.04465	4.0419	4.04167	4.04209	4.04281	4.0415	4.04177	4.04187	4.04176	4.04224	4.04189
CBLN3	4.04562	4.04131	4.04335	4.04189	4.04332	4.04219	4.04181	4.04423	4.04268	4.0414	4.04178	4.04159
SLC25A13	6.21697	6.09766	5.89088	6.44837	6.44851	5.33351	6.60885	6.24886	5.9244	4.49903	5.98857	6.2843
EPHA5	4.0415	4.04177	4.04131	4.04131	4.0414	4.04209	4.04181	4.04285	4.04187	4.04131	4.04224	4.04696
CRH	4.044	4.06429	4.04639	4.05256	4.05356	4.04829	4.04589	4.04663	4.05306	4.04727	4.04974	4.04887
GYPC	5.67596	4.1144	4.63551	4.71311	4.2226	4.13708	4.15614	4.49903	4.42958	5.81018	4.16923	4.68774
FOXA2	4.04261	4.04244	4.0414	4.04131	4.04666	4.04209	4.04519	4.04357	4.04209	4.04158	4.04305	4.04595
SAA4	5.93633	6.54063	4.25184	6.84187	6.30581	4.31599	6.38642	9.6177	8.20446	6.9191	9.23805	5.25262
FCN1	5.82729	4.24303	4.0439	8.01996	4.21859	6.53869	6.41347	7.74858	4.04162	4.04176	6.81665	4.10957
RBED1	4.09172	4.22819	4.09863	4.12849	4.2321	4.12053	4.49493	4.1411	4.20737	4.16487	4.11069	4.2328
PCTK3	4.04167	4.0421	4.04176	4.04189	4.04159	4.04149	4.04181	4.04159	4.04162	4.04149	4.04178	4.04131
PGAM2	4.04167	4.0414	4.04209	4.0414	4.04199	4.04209	4.04159	4.04307	4.0414	4.04185	4.0414	4.04168
STK25	6.81974	7.03052	6.34745	6.48749	7.50312	7.39492	6.86448	6.77867	6.57237	6.62813	6.80943	7.40531
ESAM	4.05433	4.08041	4.05385	4.05587	4.05974	4.0572	4.05411	4.04708	4.06629	4.05032	4.04901	4.05824
LOC203413	4.0414	4.04153	4.04209	4.04411	4.04762	4.04281	4.04317	4.04274	4.04609	4.04287	4.04423	4.04131
A3GALT2	4.04167	4.0414	4.0419	4.04131	4.04209	4.04191	4.04209	4.04167	4.04176	4.04131	4.04131	4.04189
MYRIP	4.0422	4.04177	4.04149	4.0415	4.04231	4.04158	4.04209	4.04177	4.04197	4.04254	4.0415	4.0415
GSTM1	4.06708	4.08707	4.96499	4.06738	4.05905	4.104	4.08188	4.0562	4.07919	4.09395	4.05482	4.05824
PCDH9	4.04505	4.05246	4.04518	4.04524	4.04978	4.04167	4.04351	4.04513	4.0414	4.04324	4.04189	4.04328
DGAT2L3	4.04261	4.05426	4.04252	4.04433	4.04621	4.04281	4.04656	4.04296	4.04678	4.04176	4.0425	4.04426
HNRPF	5.02072	4.92598	5.43934	4.60614	4.26754	5.09057	5.66711	5.21049	5.21286	5.48099	5.00017	4.7061
LMTK3	6.85106	6.90492	7.59382	7.27615	7.65883	8.18551	7.35251	8.09822	7.16991	6.63037	7.86622	7.6778
KCNB2	4.04235	4.04177	4.0419	4.04328	4.06927	4.044	4.04181	4.04343	4.04549	4.04965	4.05386	4.0415
PHEX	4.06834	4.13405	4.14146	4.173	4.06927	4.08071	4.08529	4.05962	4.12171	4.10683	4.13024	4.1244
TMEM52	4.04347	4.0513	4.04749	4.05152	4.04978	4.04465	4.0539	4.05205	4.07197	4.05611	4.0439	4.05717
LTC4S	4.10499	4.04305	4.26794	4.09606	4.05581	4.54822	4.12021	4.0952	4.07322	4.32877	4.09454	4.11535
FLJ12681	4.10329	4.51112	4.07176	4.05835	4.09305	4.06931	4.07174	4.06713	4.09197	4.08328	4.06894	4.136
ZDHHC18	6.65629	6.2565	5.29987	7.13189	7.005	6.4064	6.48481	7.20052	4.75705	5.0657	5.7326	6.32933
BLK	4.04235	4.04433	4.0414	4.04159	4.0478	4.04167	4.0439	4.04368	4.04131	4.04563	4.04305	4.05566
LOC163131	4.04324	4.04199	4.04209	4.0415	4.04321	4.04209	4.04639	4.04177	4.0474	4.04131	4.04189	4.04549
SLC2A9	4.12153	4.51613	4.12206	4.16933	4.28438	4.16938	4.07057	4.14986	4.11745	4.52243	4.7027	4.15664
SYNGR1	4.04357	4.04177	4.04131	4.04159	4.04181	4.04149	4.04171	4.04177	4.04131	4.04167	4.04209	4.04189
MGC22001	4.0479	4.04601	4.04328	4.04177	4.04762	4.04472	4.0419	4.04368	4.0557	4.04348	4.0425	4.04511
C9orf77	4.04241	4.04131	4.04167	4.04209	4.04131	4.04519	4.0415	4.04177	4.04678	4.0448	4.04159	4.04199
OAF	7.0752	8.00147	6.13851	5.76241	6.65802	6.40859	6.58125	6.82075	7.17454	6.59088	6.18906	6.54662
TAF6	4.91695	4.72876	4.91088	4.14699	4.1007	4.31599	4.65705	4.22771	4.14765	4.53779	4.93039	4.11535
CDC37	12.2413	11.7566	12.0819	12.0062	12.5059	12.2494	12.4011	12.4801	11.6439	11.9853	12.4155	12.4473
ITGB5	9.89475	9.80379	9.98568	9.73981	9.42889	10.1721	9.93788	9.21445	9.41127	9.28281	9.3168	9.1968
SFT2D2	4.04454	4.04936	4.05258	4.0593	4.04729	4.04374	4.05167	4.05154	4.05211	4.04413	4.05563	4.04978
LCE1E	4.04209	4.04131	4.04199	4.0415	4.04199	4.04158	4.04159	4.04199	4.0414	4.0414	4.04209	4.04199
FHL2	10.0094	10.8065	9.73101	10.1816	10.5163	9.43837	8.85694	9.90134	9.17944	9.2949	10.0938	10.2732
WASPIP	4.67076	4.30731	4.06725	5.99687	4.28166	4.63055	4.13006	6.1596	4.07851	4.07453	4.15277	4.15893
ABCA9	4.04177	4.04244	4.04176	4.04209	4.04209	4.04158	4.0414	4.04159	4.04176	4.04194	4.04199	4.04177
TRIM36	4.0422	4.04244	4.04335	4.0435	4.04168	4.04578	4.04613	4.04177	4.04209	4.04248	4.04266	4.04391
PRTN3	4.0477	4.04915	4.04282	4.04226	4.04255	4.04176	4.04508	4.04331	4.04131	4.04341	4.04758	4.04368
KIAA1609	4.07431	4.05462	4.05612	4.08174	4.05905	4.09326	4.04266	4.05453	4.05514	4.04965	4.12797	4.05117
KIAA0922	5.30789	5.81359	4.2149	5.02035	5.59895	4.6343	4.2342	4.8885	5.34559	5.83256	4.15512	4.74013
LRRC47	6.63498	6.44458	6.85786	6.20088	6.87389	6.82717	6.56318	6.46711	6.31052	6.61806	6.75937	6.76408
CWF19L2	6.05652	6.08505	5.53167	5.5341	6.14506	5.0778	4.74286	4.77253	6.49057	5.50832	5.84836	5.43754
DDAH1	4.81783	6.11667	6.7451	5.5341	4.56039	6.47511	6.15631	4.82072	6.77384	6.9249	5.44232	5.32239
GLYAT	4.04167	4.04305	4.04182	4.04338	4.04159	4.04381	4.04181	4.04209	4.04162	4.04149	4.04224	4.04307
PIP5K1C	7.49311	7.80281	6.78085	7.01712	7.43451	7.22877	7.09543	7.32316	6.87461	7.12226	7.40233	7.6951
LIM2	4.0415	4.04153	4.0414	4.04177	4.0414	4.04131	4.04199	4.04225	4.04151	4.04158	4.04224	4.04199
NR3C1	4.04472	4.04131	4.04604	4.04987	4.05175	4.05518	4.04131	4.04167	4.04176	4.04271	4.04446	4.04177
UROC1	4.0414	4.04305	4.04182	4.04177	4.04168	4.04191	4.04199	4.04177	4.04131	4.04149	4.04168	4.04224
JOSD1	6.38721	6.30824	6.08363	6.6377	6.32048	5.8295	6.38448	6.61849	6.01418	5.87173	6.48856	6.09766
C1orf181	9.24609	9.50651	9.46401	8.98789	9.20001	8.30972	8.10704	8.36546	8.96254	9.16571	9.0762	8.56562
RGS10	5.31627	4.4299	4.22392	5.34687	4.13991	5.43713	4.1877	5.55367	5.2855	5.6435	5.99207	4.21679
[truncated: 16,492 more rows]

## Sheet: GSE43523-DEG
GSE43523-exp	adj.P.Val	P.Value	t	B	logFC	GI	Gene.symbol	Gene.title
ILMN_1651496	0.239	9.76e-06	7.97	2.5775	1.62	343000000	HIST1H2BD	histone cluster 1, H2bd
ILMN_1698668	0.591	0.000105	-6.06	0.025	-1.14	224000000	NR1D2	nuclear receptor subfamily 1 group D member 2
ILMN_1713496	0.591	0.000117	-5.98	-0.0951	-1.28	110000000	ST3GAL5	ST3 beta-galactoside alpha-2,3-sialyltransferase 5
ILMN_1701731	0.591	0.000148	-5.81	-0.3447	-1.26	24497579	AKR1B1	aldo-keto reductase family 1 member B
ILMN_1685709	0.591	0.000173	5.7	-0.515	0.698	259000000	TMEM125	transmembrane protein 125
ILMN_1810836	0.591	0.000188	-5.64	-0.6007	-1.64	302000000	PDE5A	phosphodiesterase 5A
ILMN_1746704	0.591	0.000192	-5.62	-0.6249	-0.426	149000000	TRIM8	tripartite motif containing 8
ILMN_1703074	0.591	0.000239	-5.47	-0.8558	-0.388	315000000	CPD	carboxypeptidase D
ILMN_1765122	0.591	0.00024	-5.47	-0.8617	-1.17	339000000	MAP3K2	mitogen-activated protein kinase kinase kinase 2
ILMN_1771233	0.591	0.000241	-5.47	-0.866	-0.359	261000000	CHMP4B	charged multivesicular body protein 4B
ILMN_1767892	0.629	0.000297	-5.32	-1.0884	-0.427	733000000	DUSP12	dual specificity phosphatase 12
ILMN_2286514	0.629	0.000337	-5.24	-1.2219	-0.404	56549684	GTPBP8	GTP binding protein 8 (putative)
ILMN_1814151	0.629	0.000401	5.12	-1.4091	0.927	220000000	AGR2	anterior gradient 2, protein disulphide isomerase family member
ILMN_1739450	0.629	0.000407	5.11	-1.4229	0.505	189000000	NFE2L1	nuclear factor, erythroid 2 like 1
ILMN_1671326	0.629	0.000409	-5.11	-1.4301	-0.402	953000000	AGO1	argonaute 1, RISC catalytic component
ILMN_2378316	0.629	0.000416	-5.1	-1.4459	-0.0761	56788375	NUP58	nucleoporin 58
ILMN_1783443	0.629	0.000493	4.98	-1.6274	1.27	40316936	ALOX15	arachidonate 15-lipoxygenase
ILMN_2323007	0.629	0.000548	4.91	-1.7399	2.39	270000000	CDH26	cadherin 26
ILMN_1704797	0.629	0.000577	4.88	-1.7944	0.008	53832017	CLEC10A	C-type lectin domain family 10 member A
ILMN_1798975	0.629	0.000581	-4.88	-1.8014	-0.644	41327737	EGFR	epidermal growth factor receptor
ILMN_1722089	0.629	0.000645	-4.81	-1.9119	-1.17	1020000000	RNF217	ring finger protein 217
ILMN_1763568	0.629	0.00065	4.8	-1.9212	0.364	568000000	ZDHHC16	zinc finger DHHC-type containing 16
ILMN_1693523	0.629	0.000664	-4.79	-1.9433	-0.0197	NA
ILMN_1810176	0.629	0.000702	-4.75	-2.0024	-0.691	395000000	MAP3K7	mitogen-activated protein kinase kinase kinase 7
ILMN_1748323	0.629	0.000707	-4.75	-2.0095	-0.0144	208000000	CXCL14	C-X-C motif chemokine ligand 14
ILMN_1773645	0.629	0.000755	4.71	-2.0786	0.809	524000000	GMPPB	GDP-mannose pyrophosphorylase B
ILMN_2207393	0.629	0.000803	4.67	-2.144	0.435	300000000	CNOT3	CCR4-NOT transcription complex subunit 3
ILMN_1753584	0.629	0.000804	4.67	-2.1451	0.421	196000000	KRT8	keratin 8
ILMN_1753449	0.629	0.000854	4.63	-2.209	6.01	19882250	CST1	cystatin SN
ILMN_1724062	0.629	0.000881	-4.61	-2.2414	-0.913	573000000	LIN54	lin-54 DREAM MuvB core complex component
ILMN_1700583	0.629	0.000924	-4.58	-2.2928	-1.05	113000000	ZNF750	zinc finger protein 750
ILMN_1773906	0.629	0.000969	-4.55	-2.3429	-0.329	224000000	NCOA4	nuclear receptor coactivator 4
ILMN_1725510	0.629	0.000977	4.54	-2.3515	0.711	114000000	DHCR24	24-dehydrocholesterol reductase
ILMN_1742705	0.629	0.000989	4.53	-2.3638	0.669	230000000	SLC39A11	solute carrier family 39 member 11
ILMN_1780806	0.629	0.00105	-4.5	-2.4274	-2.45	256000000	ANKRD36B	ankyrin repeat domain 36B
ILMN_1747504	0.629	0.001073	-4.48	-2.4498	-0.873	262000000	AHCTF1	AT-hook containing transcription factor 1
ILMN_1661309	0.629	0.001078	-4.48	-2.4551	-0.00406	59709426	XKR4	XK related 4
ILMN_1785413	0.629	0.001096	4.47	-2.4725	1.22	612000000	ATP2C2	ATPase secretory pathway Ca2+ transporting 2
ILMN_1809695	0.629	0.001101	-4.47	-2.4766	-1	325000000	CAMK2G	calcium/calmodulin dependent protein kinase II gamma
ILMN_1654875	0.629	0.001134	4.45	-2.5084	2.57	358000000	CLC	Charcot-Leyden crystal galectin
ILMN_1715991	0.629	0.001136	4.45	-2.5099	1.03	259000000	SDPR	serum deprivation response
ILMN_2352574	0.629	0.001159	-4.43	-2.5307	-0.538	524000000	ZNF274	zinc finger protein 274
ILMN_1765668	0.629	0.001182	4.42	-2.5521	1.24	313000000	IL20RB	interleukin 20 receptor subunit beta
ILMN_2322831	0.629	0.001244	4.39	-2.6056	2.28	NA
ILMN_1737585	0.629	0.001245	4.39	-2.6063	0.406	672000000	VARS2	valyl-tRNA synthetase 2, mitochondrial
ILMN_1760256	0.629	0.001271	-4.38	-2.6283	-0.428	225000000	RBM22	RNA binding motif protein 22
ILMN_1666761	0.629	0.001311	-4.36	-2.6604	-0.549	532000000	PPP2R5E	protein phosphatase 2 regulatory subunit B'epsilon
ILMN_1690546	0.629	0.001329	-4.35	-2.6753	-0.435	346000000	PPP3CC	protein phosphatase 3 catalytic subunit gamma
ILMN_1798602	0.629	0.00134	-4.34	-2.6837	-0.529	157000000	PCF11	PCF11 cleavage and polyadenylation factor subunit
ILMN_1808011	0.629	0.001345	4.34	-2.6879	0.86	210000000	FAM46B	family with sequence similarity 46 member B
ILMN_1797822	0.629	0.001348	4.34	-2.6899	0.466	662000000	SEL1L3	SEL1L family member 3
ILMN_2148507	0.629	0.001354	-4.34	-2.6945	-0.906	167000000	ANKRD13C	ankyrin repeat domain 13C
ILMN_1814726	0.629	0.001367	-4.33	-2.705	-0.445	324000000	SCARB2	scavenger receptor class B member 2
ILMN_1715885	0.629	0.001385	4.32	-2.7188	0.00368	816000000	PTPN22	protein tyrosine phosphatase, non-receptor type 22
ILMN_1716733	0.637	0.001428	4.3	-2.7511	0.967	611000000	MYOM2	myomesin 2
ILMN_1710124	0.646	0.001511	-4.27	-2.8098	-0.471	998000000	CMTM8	CKLF like MARVEL transmembrane domain containing 8
ILMN_1683609	0.646	0.001526	4.26	-2.8204	0.432	164000000	UBA1	ubiquitin like modifier activating enzyme 1
ILMN_1688629	0.646	0.001532	-4.26	-2.8243	-0.659	524000000	ZNF274	zinc finger protein 274
ILMN_1725862	0.646	0.001553	-4.25	-2.8387	-0.384	375000000	USP3	ubiquitin specific peptidase 3
ILMN_1765851	0.695	0.001731	4.18	-2.9524	1.03	115000000	TRADD	TNFRSF1A associated via death domain
ILMN_1803772	0.695	0.001735	4.18	-2.955	0.729	379000000	POLD4	DNA polymerase delta 4, accessory subunit
ILMN_1726460	0.695	0.001845	4.15	-3.0197	1.44	387000000	RPL14	ribosomal protein L14
ILMN_2175894	0.695	0.001857	-4.14	-3.0264	-0.465	662000000	HNRNPR	heterogeneous nuclear ribonucleoprotein R
ILMN_1673586	0.695	0.001885	-4.13	-3.0418	-1.12	619000000	SLC6A6	solute carrier family 6 member 6
ILMN_1758038	0.695	0.001938	-4.12	-3.0709	-0.793	87298839	ALKBH1	alkB homolog 1, histone H2A dioxygenase
ILMN_1758623	0.695	0.001958	4.11	-3.0819	1.34	343000000	HIST1H2BD	histone cluster 1, H2bd
ILMN_1724495	0.695	0.001994	-4.1	-3.1009	-0.962	189000000	SESTD1	SEC14 and spectrin domain containing 1
ILMN_1749634	0.695	0.002004	-4.09	-3.1063	-0.346	320000000	PLRG1	pleiotropic regulator 1
ILMN_2380938	0.695	0.002016	-4.09	-3.1124	-1.25	355000000	SYT7	synaptotagmin 7
ILMN_1795341	0.695	0.002067	4.08	-3.1384	0.443	119000000	SRSF1	serine and arginine rich splicing factor 1
ILMN_1722662	0.695	0.002069	-4.08	-3.1396	-0.524	348000000	RAD23B	RAD23 homolog B, nucleotide excision repair protein
ILMN_2086890	0.695	0.002087	-4.07	-3.1483	-0.0168	931000000	ANGPT1	angiopoietin 1
ILMN_1737945	0.695	0.002109	4.06	-3.1596	0.00633	91807120	ALG2	ALG2, alpha-1,3/1,6-mannosyltransferase
ILMN_1810915	0.695	0.002119	4.06	-3.1642	1.14	167000000	FAAH	fatty acid amide hydrolase
ILMN_1729251	0.695	0.002127	-4.06	-3.1683	-0.647	111000000	MYH4	myosin heavy chain 4
ILMN_1740920	0.695	0.002159	-4.05	-3.1841	-0.055	96361828	ACADSB	acyl-CoA dehydrogenase, short/branched chain
ILMN_1710170	0.695	0.002181	4.04	-3.1948	0.657	523000000	PLPP2	phospholipid phosphatase 2
ILMN_1807493	0.733	0.002375	3.99	-3.2837	0.0047	117000000	ACVRL1	activin A receptor like type 1
ILMN_1721138	0.733	0.002389	-3.99	-3.2896	-0.377	87196332	GRPEL2	GrpE like 2, mitochondrial
ILMN_2047856	0.733	0.002392	-3.99	-3.2911	-0.00293	230000000	MICU3	mitochondrial calcium uptake family member 3
ILMN_1691355	0.741	0.002497	3.96	-3.3361	0.0168	240000000	HHATL	hedgehog acyltransferase-like
ILMN_1775743	0.741	0.002505	-3.96	-3.3391	-0.431	209000000	BTG1	BTG anti-proliferation factor 1
ILMN_2375973	0.741	0.002509	-3.96	-3.341	-0.698	87298839	ALKBH1	alkB homolog 1, histone H2A dioxygenase
ILMN_1800837	0.747	0.00256	3.95	-3.3617	1.12	49472826	CFDP1	craniofacial development protein 1
ILMN_1734486	0.753	0.002608	-3.93	-3.3814	-0.545	663000000	TSEN15	tRNA splicing endonuclease subunit 15
ILMN_1657515	0.763	0.002695	-3.92	-3.4155	-0.802	1020000000	RPS6KA5	ribosomal protein S6 kinase A5
ILMN_2073202	0.763	0.002706	3.91	-3.4196	0.00367	90403580	MEI1	meiotic double-stranded break formation protein 1
ILMN_2056167	0.763	0.002744	3.9	-3.4345	1.31	393000000	OSTC	oligosaccharyltransferase complex non-catalytic subunit
ILMN_1719543	0.763	0.002793	-3.89	-3.4527	-1.18	197000000	MAF	MAF bZIP transcription factor
ILMN_1688543	0.763	0.002811	3.89	-3.4593	0.00351	4502148	APOA2	apolipoprotein A2
ILMN_1705813	0.763	0.002896	3.87	-3.4904	0.0191	90421312	CFTR	cystic fibrosis transmembrane conductance regulator
ILMN_1726743	0.763	0.002911	-3.87	-3.4959	-0.384	58331149	MRPS30	mitochondrial ribosomal protein S30
ILMN_1739876	0.763	0.002912	-3.87	-3.4962	-0.477	290000000	RAB3GAP1	RAB3 GTPase activating protein catalytic subunit 1
ILMN_1661002	0.763	0.002923	-3.87	-3.5001	-0.224	558000000	RFWD2	ring finger and WD repeat domain 2
ILMN_1774020	0.772	0.002989	-3.85	-3.5236	-0.0102	196000000	ZDHHC11	zinc finger DHHC-type containing 11
ILMN_1757896	0.775	0.00306	-3.84	-3.5479	-0.00853	58743318	ARSH	arylsulfatase family member H
ILMN_1745887	0.775	0.003067	-3.84	-3.5502	-0.459	53692181	FBXO21	F-box protein 21
ILMN_1776602	0.782	0.003126	3.83	-3.57	0.76	532000000	RNASE4	ribonuclease A family member 4
ILMN_1664826	0.783	0.003172	-3.82	-3.5854	-0.457	306000000	FBXO33	F-box protein 33
ILMN_1763837	0.783	0.003221	3.81	-3.6011	0.808	157000000	ANPEP	alanyl aminopeptidase, membrane
ILMN_1686250	0.783	0.003223	-3.81	-3.6018	-0.00304	52218825	OR1J4	olfactory receptor family 1 subfamily J member 4
ILMN_2377240	0.816	0.003394	-3.78	-3.6557	-0.342	816000000	AKTIP	AKT interacting protein
ILMN_1716195	0.828	0.003569	3.75	-3.7079	0.045	21536482	HIST1H2BG	histone cluster 1, H2bg
ILMN_1697166	0.828	0.00361	-3.74	-3.7196	-0.416	118000000	C9orf78	chromosome 9 open reading frame 78
ILMN_1710268	0.828	0.003692	-3.73	-3.7429	-0.0074	256000000	ZNF385D	zinc finger protein 385D
ILMN_1684306	0.828	0.003714	-3.72	-3.749	-0.426	9845514	S100A4	S100 calcium binding protein A4
ILMN_1680403	0.828	0.003748	3.72	-3.7587	0.448	325000000	SSR4	signal sequence receptor subunit 4
ILMN_1706154	0.828	0.00375	-3.72	-3.7593	-0.0126	157000000	ICK	intestinal cell (MAK-like) kinase
ILMN_2150284	0.828	0.003766	-3.71	-3.7637	-0.0609	56550119	RNPC3	RNA binding region (RNP1, RRM) containing 3
ILMN_2280568	0.828	0.003796	-3.71	-3.7717	-2.03	NA
ILMN_1755462	0.828	0.003839	-3.7	-3.7835	-0.338	238000000	UGGT1	UDP-glucose glycoprotein glucosyltransferase 1
ILMN_1783598	0.828	0.00386	-3.7	-3.7892	-0.707	565000000	CAB39L	calcium binding protein 39 like
ILMN_1734312	0.828	0.003877	3.7	-3.7937	0.663	54607052	GCN1	GCN1, eIF2 alpha kinase activator homolog
ILMN_2342033	0.828	0.003902	3.69	-3.8005	0.657	NA
ILMN_2352293	0.828	0.003952	-3.69	-3.8136	-1.08	41349457	PRDM10	PR/SET domain 10
ILMN_1766528	0.828	0.003985	-3.68	-3.8223	-1.19	157000000	SLC25A36	solute carrier family 25 member 36
ILMN_1774335	0.828	0.003992	-3.68	-3.8241	-0.00943	NA
ILMN_2215119	0.828	0.004112	-3.66	-3.8547	-0.826	296000000	SYNJ2	synaptojanin 2
ILMN_1790533	0.828	0.004117	-3.66	-3.8559	-0.77	154000000	PHACTR2	phosphatase and actin regulator 2
ILMN_2165993	0.828	0.004143	3.66	-3.8626	4.08	31542985	ITLN1	intelectin 1
ILMN_1714383	0.828	0.004148	-3.66	-3.8638	-0.65	974000000	TPD52L1	tumor protein D52-like 1
ILMN_2139761	0.828	0.004172	-3.65	-3.8698	-0.481	574000000	LIMCH1	LIM and calponin homology domains 1
ILMN_1727050	0.828	0.004211	-3.65	-3.8794	-1.24	352000000	PPFIA1	PTPRF interacting protein alpha 1
ILMN_1660880	0.828	0.004223	3.65	-3.8822	0.585	42794607	RNH1	ribonuclease/angiogenin inhibitor 1
ILMN_1782045	0.828	0.004253	3.64	-3.8896	0.784	207000000	FKBP4	FK506 binding protein 4
ILMN_1742166	0.828	0.004268	3.64	-3.8934	0.462	238000000	GRWD1	glutamate rich WD repeat containing 1
ILMN_1660063	0.828	0.004288	3.64	-3.8982	0.526	38455393	POLE4	DNA polymerase epsilon 4, accessory subunit
ILMN_2175601	0.84	0.004493	-3.61	-3.9465	-0.381	307000000	VDAC1	voltage dependent anion channel 1
ILMN_1680388	0.84	0.004501	-3.61	-3.9482	-0.99	NA
ILMN_2181241	0.84	0.004514	3.61	-3.9512	0.815	223000000	RPL23AP64	ribosomal protein L23a pseudogene 64
ILMN_1810797	0.84	0.004517	-3.61	-3.9519	-0.0408	221000000	WASF3	WAS protein family member 3
ILMN_1676449	0.84	0.004642	-3.59	-3.9801	-0.821	927000000	SLIT2	slit guidance ligand 2
ILMN_1763654	0.84	0.004683	-3.59	-3.9892	-0.00233	219000000	DENND1B	DENN domain containing 1B
ILMN_1778985	0.84	0.004686	-3.59	-3.9899	-0.608	751000000	PRMT9	protein arginine methyltransferase 9
ILMN_1720233	0.84	0.00471	-3.58	-3.9952	-0.717	414000000	CWC25	CWC25 spliceosome associated protein homolog
ILMN_2386982	0.84	0.004721	3.58	-3.9977	0.4	75709224	PRKCZ	protein kinase C zeta
ILMN_1724479	0.84	0.004722	-3.58	-3.9978	-1.02	619000000	NR2C2	nuclear receptor subfamily 2 group C member 2
ILMN_1712475	0.84	0.004757	-3.58	-4.0054	-0.0448	5174462	HS3ST2	heparan sulfate-glucosamine 3-sulfotransferase 2
ILMN_1672611	0.84	0.004768	-3.58	-4.0078	-0.157	863000000	CDH11	cadherin 11
ILMN_1793371	0.84	0.004858	-3.56	-4.0272	-0.377	297000000	KIAA0430	KIAA0430
ILMN_1774066	0.84	0.004861	3.56	-4.0277	1.36	149000000	TMEM141	transmembrane protein 141
ILMN_2171640	0.84	0.004862	-3.56	-4.0281	-0.705	161000000	UBR3	ubiquitin protein ligase E3 component n-recognin 3 (putative)
ILMN_2193817	0.846	0.004974	3.55	-4.0515	0.00656	221000000	CLEC4G	C-type lectin domain family 4 member G
ILMN_1807379	0.846	0.005062	-3.54	-4.0696	-0.00933	13699810	WHSC1L1	Wolf-Hirschhorn syndrome candidate 1-like 1
ILMN_1703244	0.846	0.005086	-3.54	-4.0747	-0.431	197000000	MAP1LC3B	microtubule associated protein 1 light chain 3 beta
ILMN_1799814	0.846	0.005099	-3.54	-4.0772	-0.389	115000000	SNRNP40	small nuclear ribonucleoprotein U5 subunit 40
ILMN_2326793	0.846	0.005119	-3.53	-4.0813	-0.00647	987000000	NUP98	nucleoporin 98
ILMN_1810844	0.846	0.005128	-3.53	-4.0831	-1.22	219000000	RARRES2	retinoic acid receptor responder 2
ILMN_1738759	0.846	0.005139	-3.53	-4.0852	-0.339	387000000	PIGT	phosphatidylinositol glycan anchor biosynthesis class T
ILMN_1805247	0.849	0.0052	-3.52	-4.0974	-0.00651	594000000	SYNRG	synergin, gamma
ILMN_1806408	0.849	0.005227	3.52	-4.1029	0.439	394000000	ACADVL	acyl-CoA dehydrogenase, very long chain
ILMN_1703314	0.85	0.005286	-3.51	-4.1143	-0.504	743000000	KLHL36	kelch like family member 36
ILMN_2104924	0.85	0.005328	3.51	-4.1225	0.359	948000000	FAM207A	family with sequence similarity 207 member A
ILMN_2170209	0.85	0.005338	3.51	-4.1244	0.00308	22027485	RASD2	RASD family member 2
ILMN_1701774	0.858	0.00544	3.5	-4.144	0.00378	998000000	AP3M1	adaptor related protein complex 3 mu 1 subunit
ILMN_1673892	0.858	0.005457	-3.5	-4.1473	-1.25	NA
ILMN_1788053	0.862	0.005517	-3.49	-4.1584	-0.391	384000000	SLC25A12	solute carrier family 25 member 12
ILMN_1669252	0.865	0.005588	-3.48	-4.1718	-0.424	312000000	CUL2	cullin 2
ILMN_1764266	0.865	0.005725	-3.47	-4.1966	-0.00244	153000000	CKMT2	creatine kinase, mitochondrial 2
ILMN_1739253	0.865	0.005736	3.47	-4.1987	0.222	339000000	STAMBP	STAM binding protein
ILMN_1758672	0.865	0.005865	-3.45	-4.2215	-0.483	544000000	FAM107B	family with sequence similarity 107 member B
ILMN_1814296	0.865	0.005872	3.45	-4.2227	0.958	183000000	TRPM6	transient receptor potential cation channel subfamily M member 6
ILMN_1687765	0.865	0.005925	3.45	-4.232	0.866	297000000	ATP12A	ATPase H+/K+ transporting non-gastric alpha2 subunit
ILMN_2151075	0.865	0.005926	-3.45	-4.2321	-0.769	320000000	ZNF821	zinc finger protein 821
ILMN_2408748	0.865	0.006018	3.44	-4.248	0.00387	444000000	SLC22A12	solute carrier family 22 member 12
ILMN_1694799	0.865	0.006027	-3.44	-4.2496	-0.474	345000000	PIAS2	protein inhibitor of activated STAT 2
ILMN_1683859	0.865	0.006134	3.43	-4.2677	0.766	210000000	SLC7A1	solute carrier family 7 member 1
ILMN_1723706	0.865	0.006144	-3.43	-4.2693	-0.617	964000000	GRAMD4	GRAM domain containing 4
ILMN_1739558	0.865	0.006154	3.43	-4.271	0.669	293000000	CRELD1	cysteine rich with EGF like domains 1
ILMN_1736689	0.865	0.006235	3.42	-4.2845	0.00325	106000000	PC	pyruvate carboxylase
ILMN_1661888	0.865	0.006275	-3.41	-4.2911	-0.252	984000000	MEF2A	myocyte enhancer factor 2A
ILMN_1703989	0.865	0.006276	3.41	-4.2911	0.0145	605000000	ARFRP1	ADP ribosylation factor related protein 1
ILMN_2153061	0.865	0.006276	-3.41	-4.2912	-0.0576	262000000	FGF20	fibroblast growth factor 20
ILMN_1655722	0.865	0.006295	3.41	-4.2944	1.02	NA
ILMN_2207363	0.865	0.006296	3.41	-4.2945	0.463	222000000	RABAC1	Rab acceptor 1
ILMN_1674072	0.865	0.006309	-3.41	-4.2967	-0.191	113000000	RBAK	RB associated KRAB zinc finger
ILMN_1811551	0.865	0.006333	-3.41	-4.3004	-0.269	664000000	DERA	deoxyribose-phosphate aldolase
ILMN_1781560	0.865	0.00634	-3.41	-4.3016	-0.25	403000000	ST3GAL6	ST3 beta-galactoside alpha-2,3-sialyltransferase 6
ILMN_1669033	0.865	0.006367	-3.41	-4.306	-0.397	59938783	NCOA1	nuclear receptor coactivator 1
ILMN_2381197	0.865	0.006488	-3.39	-4.3254	-0.693	525000000	RNF19A	ring finger protein 19A, RBR E3 ubiquitin protein ligase
ILMN_1705774	0.865	0.006522	-3.39	-4.3308	-0.661	262000000	TIGD5	tigger transposable element derived 5
ILMN_2282366	0.865	0.006535	3.39	-4.3328	0.00339	71143126	IQSEC3	IQ motif and Sec7 domain 3
ILMN_2322498	0.865	0.006542	-3.39	-4.3339	-1.55	213000000	RORA	RAR related orphan receptor A
ILMN_1656822	0.865	0.006566	3.39	-4.3377	0.444	300000000	DNM2	dynamin 2
ILMN_1792323	0.865	0.006572	3.39	-4.3386	1.75	302000000	HDC	histidine decarboxylase
ILMN_1708009	0.865	0.006639	-3.38	-4.3491	-0.487	50593015	LANCL2	LanC like 2
ILMN_2388142	0.865	0.006643	3.38	-4.3496	0.339	296000000	CD99L2	CD99 molecule like 2
ILMN_1787718	0.865	0.006658	3.38	-4.352	0.938	749000000	SLC27A1	solute carrier family 27 member 1
ILMN_2378048	0.865	0.006784	-3.37	-4.3711	-0.443	971000000	HNRNPK	heterogeneous nuclear ribonucleoprotein K
ILMN_1667201	0.865	0.006809	3.37	-4.3749	0.855	315000000	POC1B	POC1 centriolar protein B
ILMN_1720093	0.865	0.006859	3.36	-4.3825	0.00387	426000000	PCP2	Purkinje cell protein 2
ILMN_1807206	0.865	0.006871	-3.36	-4.3843	-0.444	214000000	DHRS1	dehydrogenase/reductase 1
ILMN_2277419	0.865	0.006878	3.36	-4.3853	0.816	569000000	SLC38A10	solute carrier family 38 member 10
ILMN_2410182	0.865	0.006883	-3.36	-4.386	-0.00327	544000000	BEST3	bestrophin 3
ILMN_1777740	0.865	0.006957	-3.35	-4.397	-0.566	83776601	THEM6	thioesterase superfamily member 6
ILMN_1796075	0.865	0.007155	-3.34	-4.4258	-0.0581	114000000	VPS41	VPS41, HOPS complex subunit
ILMN_1796165	0.865	0.007187	-3.34	-4.4303	-0.312	42516575	GLRX5	glutaredoxin 5
ILMN_1675927	0.865	0.007189	-3.34	-4.4307	-0.652	197000000	NEBL	nebulette
ILMN_2267787	0.865	0.007242	-3.33	-4.4383	-0.973	914000000	HPS1	HPS1, biogenesis of lysosomal organelles complex 3 subunit 1
ILMN_2225577	0.865	0.007291	-3.33	-4.4451	-0.384	151000000	POC5	POC5 centriolar protein
ILMN_1687431	0.865	0.007405	-3.32	-4.4611	-0.00163	318000000	RNF6	ring finger protein 6
ILMN_1773228	0.865	0.007412	3.32	-4.462	0.81	255000000	DLST	dihydrolipoamide S-succinyltransferase
ILMN_1738718	0.865	0.007426	3.32	-4.464	0.548	603000000	CYB561D2	cytochrome b561 family member D2
ILMN_1801205	0.865	0.007454	-3.31	-4.4679	-0.949	52694751	GPNMB	glycoprotein nmb
ILMN_1707088	0.865	0.007475	3.31	-4.4707	0.728	426000000	DENND2D	DENN domain containing 2D
ILMN_1688780	0.865	0.00752	-3.31	-4.4769	-0.477	9845514	S100A4	S100 calcium binding protein A4
ILMN_1670542	0.865	0.00756	3.31	-4.4822	0.851	313000000	AK2	adenylate kinase 2
ILMN_2071826	0.865	0.007573	-3.3	-4.484	-0.238	91754187	RNF152	ring finger protein 152
ILMN_1668147	0.865	0.007591	-3.3	-4.4865	-0.00467	224000000	PCDH9	protocadherin 9
ILMN_1720311	0.865	0.007621	-3.3	-4.4905	-0.491	736000000	SLC25A46	solute carrier family 25 member 46
ILMN_1777565	0.865	0.007631	-3.3	-4.4918	-1.14	73747914	TAP2	transporter 2, ATP binding cassette subfamily B member
ILMN_1691180	0.865	0.00766	-3.3	-4.4958	-1.51	315000000	OTX1	orthodenticle homeobox 1
ILMN_1719039	0.865	0.007671	-3.3	-4.4973	-0.331	NA
ILMN_1780825	0.865	0.007691	3.3	-4.4998	1.15	873000000	RRAS	related RAS viral (r-ras) oncogene homolog
ILMN_1684402	0.865	0.007761	-3.29	-4.5091	-0.669	339000000	STXBP5	syntaxin binding protein 5
ILMN_1731648	0.865	0.007797	-3.29	-4.514	-0.314	38146114	FOXJ2	forkhead box J2
ILMN_2195821	0.865	0.007822	-3.29	-4.5172	-0.553	270000000	CREBRF	CREB3 regulatory factor
ILMN_1768391	0.865	0.007909	-3.28	-4.5285	-0.00449	38569403	ARL4C	ADP ribosylation factor like GTPase 4C
ILMN_2209238	0.865	0.007929	-3.28	-4.5311	-0.946	171000000	MFSD4A	major facilitator superfamily domain containing 4A
ILMN_1693317	0.865	0.007944	3.28	-4.533	0.26	40548371	TRAPPC12	trafficking protein particle complex 12
ILMN_1719097	0.865	0.007961	-3.28	-4.5352	-0.352	445000000	C18orf8	chromosome 18 open reading frame 8
ILMN_1740319	0.865	0.00797	3.28	-4.5363	0.97	50511937	IFI27L2	interferon alpha inducible protein 27 like 2
ILMN_1742889	0.865	0.008004	3.27	-4.5407	0.449	951000000	WDR77	WD repeat domain 77
ILMN_1713124	0.865	0.008019	-3.27	-4.5426	-0.476	360000000	AKR1C3	aldo-keto reductase family 1, member C3
ILMN_1706342	0.865	0.008023	-3.27	-4.5432	-0.496	255000000	ZNF746	zinc finger protein 746
ILMN_1682577	0.865	0.008041	-3.27	-4.5455	-0.264	357000000	FAM69A	family with sequence similarity 69 member A
ILMN_1662358	0.865	0.008126	-3.26	-4.5562	-0.291	545000000	MX1	MX dynamin like GTPase 1
ILMN_1776582	0.865	0.008145	-3.26	-4.5586	-0.163	291000000	PDK3	pyruvate dehydrogenase kinase 3
ILMN_2189859	0.865	0.008147	-3.26	-4.5588	-0.578	NA
ILMN_1808861	0.865	0.008171	-3.26	-4.5618	-0.0415	NA
ILMN_1781102	0.865	0.00819	-3.26	-4.5642	-1.04	98986322	VCPKMT	valosin containing protein lysine methyltransferase
ILMN_1786036	0.865	0.008228	-3.26	-4.569	-0.477	663000000	GPATCH2	G-patch domain containing 2
ILMN_1666739	0.865	0.008235	3.26	-4.5699	0.358	47933338	RBM15	RNA binding motif protein 15
ILMN_1724907	0.865	0.008249	3.26	-4.5716	0.575	322000000	NUDT3	nudix hydrolase 3
ILMN_1768449	0.868	0.008329	-3.25	-4.5814	-0.319	194000000	PRPSAP1	phosphoribosyl pyrophosphate synthetase associated protein 1
ILMN_1726783	0.868	0.008381	-3.25	-4.5878	-0.524	559000000	RNASEH1	ribonuclease H1
ILMN_1736002	0.868	0.008395	3.25	-4.5895	0.28	38027922	COPS5	COP9 signalosome subunit 5
ILMN_1682910	0.868	0.00846	3.24	-4.5974	0.457	568000000	SLC35B3	solute carrier family 35 member B3
ILMN_1727001	0.868	0.008474	-3.24	-4.599	-0.67	665000000	DDX46	DEAD-box helicase 46
ILMN_2170625	0.868	0.008517	-3.24	-4.6043	-1.08	NA
ILMN_2357577	0.868	0.008571	3.23	-4.6107	0.381	94557298	PRKAA1	protein kinase AMP-activated catalytic subunit alpha 1
ILMN_1809883	0.868	0.008598	3.23	-4.6139	0.0442	756000000	CCDC134	coiled-coil domain containing 134
ILMN_2140990	0.868	0.008599	3.23	-4.614	0.102	326000000	CAMK1	calcium/calmodulin dependent protein kinase I
ILMN_1807994	0.868	0.008795	-3.22	-4.6371	-0.309	1000000000	PCNP	PEST proteolytic signal containing nuclear protein
ILMN_1781431	0.868	0.008805	-3.22	-4.6382	-0.701	375000000	GLCCI1	glucocorticoid induced 1
ILMN_2248912	0.868	0.008856	-3.21	-4.6441	-0.0108	575000000	BCAS4	breast carcinoma amplified sequence 4
ILMN_1815656	0.868	0.008867	-3.21	-4.6454	-0.43	1020000000	SERINC3	serine incorporator 3
ILMN_1659601	0.868	0.008937	3.21	-4.6534	2.1	51944958	CCL26	C-C motif chemokine ligand 26
ILMN_2380566	0.868	0.008945	-3.21	-4.6543	-0.489	55749556	SIAH1	siah E3 ubiquitin protein ligase 1
ILMN_1698849	0.868	0.008971	-3.21	-4.6573	-0.00656	157000000	CHRNA2	cholinergic receptor nicotinic alpha 2 subunit
ILMN_1780291	0.868	0.009028	-3.2	-4.6638	-0.256	343000000	NFAT5	nuclear factor of activated T-cells 5
ILMN_2384122	0.868	0.009073	-3.2	-4.6689	-0.323	589000000	ADGRG1	adhesion G protein-coupled receptor G1
ILMN_2139052	0.868	0.009098	-3.2	-4.6717	-0.0555	559000000	ZKSCAN1	zinc finger with KRAB and SCAN domains 1
ILMN_1697228	0.868	0.00914	3.2	-4.6764	0.00468	589000000	ADGRG1	adhesion G protein-coupled receptor G1
ILMN_1657803	0.868	0.009161	3.19	-4.6786	0.927	184000000	CFH	complement factor H
ILMN_1722025	0.868	0.009173	-3.19	-4.68	-0.636	816000000	CPEB4	cytoplasmic polyadenylation element binding protein 4
ILMN_1731862	0.868	0.009297	-3.19	-4.6937	-0.00415	296000000	ITIH5	inter-alpha-trypsin inhibitor heavy chain family member 5
ILMN_1690223	0.868	0.009317	-3.18	-4.696	-0.0273	290000000	CNTNAP2	contactin associated protein-like 2
ILMN_1723874	0.868	0.009342	-3.18	-4.6986	-0.359	187000000	MRPS6	mitochondrial ribosomal protein S6
ILMN_1747546	0.868	0.009373	3.18	-4.702	0.601	274000000	TSPAN1	tetraspanin 1
ILMN_2046856	0.868	0.009375	3.18	-4.7023	0.488	816000000	RPS15	ribosomal protein S15
ILMN_1703949	0.868	0.009382	-3.18	-4.703	-0.42	450000000	KPNB1	karyopherin subunit beta 1
ILMN_1667295	0.868	0.009477	-3.17	-4.7132	-0.809	88702792	VASN	vasorin
ILMN_2351930	0.868	0.009498	-3.17	-4.7156	-0.608	74027250	TRIM33	tripartite motif containing 33
ILMN_1697491	0.868	0.0095	3.17	-4.7158	1.01	238000000	PRR5L	proline rich 5 like
ILMN_1794260	0.868	0.009543	-3.17	-4.7203	-0.214	226000000	KDM2B	lysine demethylase 2B
ILMN_1656628	0.868	0.009544	3.17	-4.7205	0.518	387000000	WDR4	WD repeat domain 4
ILMN_1757845	0.868	0.009641	-3.16	-4.7308	-0.523	93204862	SPIRE1	spire type actin nucleation factor 1
ILMN_1775441	0.868	0.009702	-3.16	-4.7372	-0.0633	111000000	ARHGAP24	Rho GTPase activating protein 24
ILMN_1656915	0.868	0.009708	-3.16	-4.7379	-0.00744	118000000	PSD3	pleckstrin and Sec7 domain containing 3
ILMN_1744517	0.868	0.009725	-3.16	-4.7396	-0.302	189000000	GNS	glucosamine (N-acetyl)-6-sulfatase
ILMN_1777322	0.868	0.009732	-3.16	-4.7403	-0.802	962000000	FAM91A1	family with sequence similarity 91 member A1
ILMN_1813260	0.868	0.009755	3.16	-4.7427	0.425	532000000	TIMM17B	translocase of inner mitochondrial membrane 17 homolog B (yeast)
ILMN_2366719	0.868	0.009785	-3.16	-4.7459	-0.415	NA
ILMN_2173611	0.868	0.009812	3.15	-4.7487	0.906	83367074	MT1E	metallothionein 1E
ILMN_2072541	0.868	0.009873	-3.15	-4.755	-0.64	216000000	RAB11FIP2	RAB11 family interacting protein 2
ILMN_1782567	0.868	0.009889	3.15	-4.7567	0.00716	635000000	GUCY1B3	guanylate cyclase 1 soluble subunit beta
ILMN_1726981	0.868	0.009937	-3.15	-4.7616	-0.389	344000000	VEGFB	vascular endothelial growth factor B
ILMN_1683538	0.868	0.01001	-3.14	-4.769	-0.0158	339000000	CSDE1	cold shock domain containing E1
ILMN_2188333	0.868	0.010023	3.14	-4.7703	2.62	222000000	CD69	CD69 molecule
ILMN_1682233	0.868	0.010085	3.14	-4.7767	0.0101	116000000	ESCO1	establishment of sister chromatid cohesion N-acetyltransferase 1
ILMN_1668540	0.868	0.010106	-3.14	-4.7788	-0.631	282000000	ZNHIT6	zinc finger HIT-type containing 6
ILMN_1678690	0.868	0.010149	-3.14	-4.7831	-0.0045	56550123	UPB1	beta-ureidopropionase 1
ILMN_1729775	0.868	0.010159	-3.13	-4.7841	-0.524	225000000	OPA1	OPA1, mitochondrial dynamin like GTPase
ILMN_1697971	0.868	0.010238	-3.13	-4.7919	-0.882	575000000	TRIM38	tripartite motif containing 38
ILMN_2253720	0.868	0.010241	-3.13	-4.7922	-0.00552	NA
ILMN_1815445	0.868	0.010252	-3.13	-4.7934	-0.467	262000000	IDS	iduronate 2-sulfatase
ILMN_1773576	0.868	0.010305	3.13	-4.7986	0.282	747000000	CPNE3	copine 3
ILMN_1712082	0.868	0.010428	3.12	-4.8107	1.19	226000000	GCNT3	glucosaminyl (N-acetyl) transferase 3, mucin type
ILMN_1796337	0.868	0.010466	3.12	-4.8144	0.783	960000000	CXCL17	C-X-C motif chemokine ligand 17
ILMN_1690252	0.868	0.010516	-3.11	-4.8192	-0.583	224000000	ALKBH2	alkB homolog 2, alpha-ketoglutarate dependent dioxygenase
ILMN_2186597	0.868	0.01052	-3.11	-4.8196	-0.208	312000000	RPP21	ribonuclease P/MRP subunit p21
ILMN_1769158	0.868	0.010523	3.11	-4.8199	0.909	210000000	ISOC2	isochorismatase domain containing 2
ILMN_1658619	0.868	0.010671	3.11	-4.8342	1.02	242000000	WWC1	WW and C2 domain containing 1
ILMN_1794967	0.868	0.010678	-3.11	-4.8348	-0.579	257000000	EIF4ENIF1	eukaryotic translation initiation factor 4E nuclear import factor 1
ILMN_1670895	0.868	0.010729	-3.1	-4.8396	-0.431	149000000	ZNF207	zinc finger protein 207
ILMN_1804490	0.868	0.010733	-3.1	-4.84	-0.449	149000000	PRKRIP1	PRKR interacting protein 1 (IL11 inducible)
ILMN_1811387	0.868	0.010816	3.1	-4.8478	2.19	281000000	TFF3	trefoil factor 3
ILMN_1651987	0.868	0.010827	3.1	-4.8489	0.828	116000000	CCDC167	coiled-coil domain containing 167
ILMN_1801822	0.868	0.010848	-3.1	-4.8508	-0.314	116000000	C18orf25	chromosome 18 open reading frame 25
ILMN_1656625	0.868	0.010855	3.1	-4.8515	0.377	215000000	RPS24	ribosomal protein S24
ILMN_1720484	0.868	0.010869	-3.1	-4.8528	-0.961	179000000	CRTAP	cartilage associated protein
ILMN_1708513	0.868	0.01087	-3.1	-4.8529	-0.00752	NA
ILMN_2075189	0.868	0.01087	-3.1	-4.8529	-0.322	224000000	SLC35F2	solute carrier family 35 member F2
ILMN_2139943	0.868	0.010876	3.1	-4.8535	0.495	386000000	RPS3A	ribosomal protein S3A
ILMN_1755504	0.868	0.010914	-3.09	-4.857	-0.662	387000000	CALCOCO2	calcium binding and coiled-coil domain 2
ILMN_1733288	0.868	0.011001	-3.09	-4.865	-0.542	663000000	C1RL	complement C1r subcomponent like
ILMN_1735453	0.868	0.011022	3.09	-4.867	0.573	752000000	FAM98A	family with sequence similarity 98 member A
ILMN_2382126	0.868	0.0111	-3.08	-4.8742	-0.871	352000000	PPFIA1	PTPRF interacting protein alpha 1
ILMN_1804476	0.868	0.011115	3.08	-4.8756	0.558	302000000	GMPPA	GDP-mannose pyrophosphorylase A
ILMN_1720231	0.868	0.011117	3.08	-4.8757	0.00353	184000000	TNNT3	troponin T3, fast skeletal type
ILMN_1684293	0.868	0.011142	-3.08	-4.878	-0.308	119000000	ANP32B	acidic nuclear phosphoprotein 32 family member B
ILMN_1784454	0.868	0.011161	-3.08	-4.8797	-0.00239	183000000	ITGB1	integrin subunit beta 1
ILMN_2064917	0.868	0.011229	-3.08	-4.8859	-0.574	307000000	AGGF1	angiogenic factor with G-patch and FHA domains 1
ILMN_1725642	0.868	0.01123	-3.08	-4.886	-0.41	48928057	SUMO3	small ubiquitin-like modifier 3
ILMN_1712400	0.868	0.011379	3.07	-4.8994	0.324	306000000	SERPINB6	serpin family B member 6
ILMN_2408415	0.868	0.011441	3.07	-4.9049	0.905	985000000	RPL9	ribosomal protein L9
ILMN_1762615	0.868	0.011492	-3.06	-4.9094	-0.228	149000000	FAM175B	family with sequence similarity 175 member B
ILMN_1708728	0.868	0.011551	3.06	-4.9146	0.35	575000000	H2AFJ	H2A histone family member J
ILMN_1737343	0.868	0.011586	-3.06	-4.9177	-0.835	121000000	FNIP1	folliculin interacting protein 1
ILMN_1800855	0.868	0.011596	-3.06	-4.9186	-0.649	21281678	PPTC7	PTC7 protein phosphatase homolog
ILMN_1741265	0.868	0.011659	3.06	-4.924	0.00138	16936539	CRYBA2	crystallin beta A2
ILMN_1793859	0.868	0.011675	-3.05	-4.9254	-0.422	326000000	ALDH2	aldehyde dehydrogenase 2 family (mitochondrial)
ILMN_1762281	0.868	0.011677	-3.05	-4.9256	-0.31	526000000	DCTN3	dynactin subunit 3
ILMN_1689162	0.868	0.01168	-3.05	-4.9259	-0.197	296000000	ACTR8	ARP8 actin-related protein 8 homolog
ILMN_2253732	0.868	0.011698	-3.05	-4.9275	-1.2	520000000	ST8SIA4	ST8 alpha-N-acetyl-neuraminide alpha-2,8-sialyltransferase 4
ILMN_1692390	0.868	0.011752	-3.05	-4.9321	-0.0288	357000000	CCNT1	cyclin T1
ILMN_2160764	0.868	0.011761	-3.05	-4.9329	-0.425	47834345	HBP1	HMG-box transcription factor 1
ILMN_1697363	0.868	0.011768	-3.05	-4.9335	-0.767	NA
ILMN_1687857	0.868	0.011796	3.05	-4.9359	0.753	88999588	ST6GALNAC4	ST6 N-acetylgalactosaminide alpha-2,6-sialyltransferase 4
ILMN_1811117	0.868	0.011867	-3.05	-4.942	-1.41	NA
ILMN_1774229	0.868	0.011898	3.04	-4.9446	1.17	110000000	SLC7A4	solute carrier family 7 member 4
ILMN_1703092	0.868	0.0119	3.04	-4.9448	0.00804	284000000	RECQL4	RecQ like helicase 4
ILMN_2139100	0.868	0.011902	3.04	-4.945	0.35	441000000	SHISA5	shisa family member 5
ILMN_1754920	0.868	0.01191	-3.04	-4.9456	-0.0124	445000000	C6orf58	chromosome 6 open reading frame 58
ILMN_2414533	0.868	0.01193	3.04	-4.9474	0.463	57546907	ARMCX6	armadillo repeat containing, X-linked 6
ILMN_1778064	0.868	0.011957	3.04	-4.9496	0.543	42794619	FICD	FIC domain containing
ILMN_1727300	0.868	0.011965	3.04	-4.9503	0.693	359000000	ZNF444	zinc finger protein 444
ILMN_1722738	0.869	0.012007	3.04	-4.9539	0.718	381000000	ROGDI	rogdi homolog
ILMN_1761262	0.872	0.012095	3.03	-4.9613	0.017	575000000	MPI	mannose phosphate isomerase
ILMN_1757644	0.872	0.012152	-3.03	-4.9661	-0.739	321000000	UBE2H	ubiquitin conjugating enzyme E2 H
ILMN_2150000	0.872	0.012291	-3.02	-4.9776	-0.389	56676383	EMC7	ER membrane protein complex subunit 7
ILMN_1806601	0.872	0.012346	-3.02	-4.9821	-0.297	149000000	GRSF1	G-rich RNA sequence binding factor 1
ILMN_1729980	0.872	0.012388	-3.02	-4.9855	-0.674	NA
ILMN_1742798	0.872	0.012463	3.02	-4.9917	0.387	215000000	TRA2B	transformer 2 beta homolog (Drosophila)
ILMN_2163315	0.872	0.012464	3.02	-4.9917	0.00262	NA
ILMN_1728360	0.872	0.012477	-3.02	-4.9928	-0.414	961000000	MED29	mediator complex subunit 29
ILMN_1803853	0.872	0.01249	-3.02	-4.9938	-0.332	959000000	NOL7	nucleolar protein 7
ILMN_1773073	0.872	0.012567	3.01	-5.0001	0.504	83281448	PHYH	phytanoyl-CoA 2-hydroxylase
ILMN_2334989	0.872	0.012568	3.01	-5.0002	0.292	304000000	CCT3	chaperonin containing TCP1 subunit 3
ILMN_1787064	0.872	0.012579	-3.01	-5.001	-0.00935	960000000	ANKRD17	ankyrin repeat domain 17
ILMN_1813639	0.872	0.012606	-3.01	-5.0032	-0.00236	227000000	NKAIN4	Na+/K+ transporting ATPase interacting 4
ILMN_1701204	0.872	0.012658	-3.01	-5.0074	-1.02	619000000	VEGFC	vascular endothelial growth factor C
ILMN_1670901	0.872	0.01271	-3.01	-5.0115	-0.305	181000000	COX10	COX10, heme A:farnesyltransferase cytochrome c oxidase assembly factor
ILMN_1741594	0.872	0.012749	-3	-5.0146	-0.882	NA
ILMN_1730601	0.872	0.012755	3	-5.0151	0.00451	740000000	ERICH6	glutamate rich 6
ILMN_1783627	0.872	0.01279	-3	-5.0179	-0.00863	NA
ILMN_1788607	0.872	0.01287	3	-5.0242	0.9	78190460	RPL23A	ribosomal protein L23a
ILMN_1727495	0.872	0.012896	-3	-5.0262	-0.898	302000000	L3MBTL3	l(3)mbt-like 3 (Drosophila)
ILMN_1760563	0.872	0.012925	3	-5.0285	0.583	149000000	PRRC2A	proline rich coiled-coil 2A
ILMN_1716053	0.872	0.012927	3	-5.0287	0.313	313000000	AK2	adenylate kinase 2
ILMN_1789909	0.872	0.012967	-2.99	-5.0318	-0.651	45597176	TBC1D9B	TBC1 domain family member 9B
ILMN_1778836	0.872	0.013071	2.99	-5.0398	0.845	197000000	SRSF7	serine and arginine rich splicing factor 7
ILMN_1697864	0.872	0.013095	-2.99	-5.0417	-0.725	281000000	CXorf38	chromosome X open reading frame 38
ILMN_1731612	0.872	0.013203	-2.98	-5.05	-0.553	313000000	UCHL5	ubiquitin C-terminal hydrolase L5
ILMN_1765620	0.872	0.013222	-2.98	-5.0515	-0.00633	666000000	VSTM2A	V-set and transmembrane domain containing 2A
ILMN_1720433	0.872	0.013308	2.98	-5.058	0.534	38455417	FAM3D	family with sequence similarity 3 member D
ILMN_1699931	0.872	0.013318	2.98	-5.0588	0.85	33667066	HCST	hematopoietic cell signal transducer
ILMN_2208903	0.872	0.01335	2.98	-5.0612	1.77	68342029	CD52	CD52 molecule
ILMN_2151048	0.872	0.01338	-2.98	-5.0635	-0.639	62243695	STAG1	stromal antigen 1
ILMN_1694810	0.872	0.013406	-2.98	-5.0655	-0.558	164000000	PANX2	pannexin 2
ILMN_1785427	0.872	0.013445	2.97	-5.0684	0.00466	331000000	SYNE1	spectrin repeat containing nuclear envelope protein 1
ILMN_1792409	0.872	0.013454	2.97	-5.0691	0.72	63252911	AMOT	angiomotin
ILMN_2282077	0.872	0.013474	2.97	-5.0705	0.571	282000000	MIB2	mindbomb E3 ubiquitin protein ligase 2
ILMN_1808731	0.872	0.013484	2.97	-5.0713	0.00506	57528436	LBX2	ladybird homeobox 2
ILMN_1652371	0.872	0.013537	-2.97	-5.0753	-1.11	262000000	KIAA1324L	KIAA1324 like
ILMN_2387799	0.872	0.013539	-2.97	-5.0754	-0.181	388000000	PDPK1	3-phosphoinositide dependent protein kinase 1
ILMN_2151541	0.872	0.013663	2.96	-5.0847	0.598	410000000	DNAJC10	DnaJ heat shock protein family (Hsp40) member C10
ILMN_1742788	0.872	0.013678	-2.96	-5.0857	-0.00623	NA
ILMN_1741768	0.872	0.013723	2.96	-5.0891	1.47	14602456	TMPRSS3	transmembrane protease, serine 3
ILMN_2392261	0.872	0.013743	2.96	-5.0906	1.69	94721244	FABP6	fatty acid binding protein 6
ILMN_1672536	0.872	0.01381	-2.96	-5.0955	-0.79	34734065	FBLN1	fibulin 1
ILMN_1802799	0.872	0.013909	-2.95	-5.1027	-0.583	210000000	AKIRIN1	akirin 1
ILMN_1793616	0.872	0.013967	-2.95	-5.1069	-0.5	NA
ILMN_2130838	0.872	0.014042	-2.95	-5.1123	-0.36	156000000	UTP11	UTP11, small subunit processome component homolog (S. cerevisiae)
ILMN_2401779	0.872	0.014056	-2.95	-5.1133	-0.663	296000000	FAM102A	family with sequence similarity 102 member A
ILMN_1665792	0.872	0.014057	-2.95	-5.1133	-1.07	116000000	ITGA2	integrin subunit alpha 2
ILMN_2404625	0.872	0.014086	2.95	-5.1154	0.0223	62739154	LAT	linker for activation of T-cells
ILMN_1780132	0.872	0.014105	-2.95	-5.1168	-0.749	87080798	PELI2	pellino E3 ubiquitin protein ligase family member 2
ILMN_1651429	0.872	0.01412	2.95	-5.1179	1.36	46370092	SELM	selenoprotein M
ILMN_1778267	0.872	0.014185	-2.94	-5.1225	-0.00872	1000000000	RGS6	regulator of G-protein signaling 6
ILMN_1815552	0.872	0.014282	-2.94	-5.1294	-0.648	399000000	NTAN1	N-terminal asparagine amidase
ILMN_1663975	0.872	0.014295	-2.94	-5.1303	-0.129	364000000	CNNM2	cyclin and CBS domain divalent metal cation transport mediator 2
ILMN_2119774	0.872	0.014298	-2.94	-5.1305	-0.697	62952503	CYP2R1	cytochrome P450 family 2 subfamily R member 1
ILMN_1714987	0.872	0.0143	-2.94	-5.1306	-0.00332	302000000	TRIM54	tripartite motif containing 54
ILMN_1769673	0.872	0.014316	2.94	-5.1318	0.00936	58331261	ZNF655	zinc finger protein 655
ILMN_1696870	0.872	0.014389	-2.93	-5.1369	-1.38	567000000	TGFBRAP1	transforming growth factor beta receptor associated protein 1
ILMN_1703791	0.872	0.01439	-2.93	-5.137	-0.297	1000000000	ANXA7	annexin A7
ILMN_2386849	0.872	0.014401	-2.93	-5.1378	-0.00251	1020000000	DSE	dermatan sulfate epimerase
ILMN_1662316	0.872	0.014402	-2.93	-5.1378	-0.65	91206458	VPS33A	VPS33A, CORVET/HOPS core subunit
ILMN_2385191	0.872	0.014428	2.93	-5.1397	0.00299	1000000000	QRICH1	glutamine rich 1
ILMN_1665423	0.872	0.014512	-2.93	-5.1455	-0.288	308000000	ZFP91	ZFP91 zinc finger protein
ILMN_1701169	0.872	0.014544	-2.93	-5.1477	-0.0167	126000000	HP1BP3	heterochromatin protein 1 binding protein 3
ILMN_1721129	0.872	0.014636	-2.92	-5.1541	-0.00663	302000000	NEK4	NIMA related kinase 4
ILMN_2405602	0.872	0.014663	-2.92	-5.1559	-0.628	335000000	OSBPL1A	oxysterol binding protein like 1A
ILMN_1714401	0.872	0.014719	-2.92	-5.1598	-0.459	73695940	SNX27	sorting nexin family member 27
ILMN_1752968	0.872	0.014729	2.92	-5.1605	0.647	120000000	LAMB2	laminin subunit beta 2
ILMN_2226343	0.872	0.014795	-2.92	-5.165	-0.00546	337000000	RASSF3	Ras association domain family member 3
ILMN_2405391	0.872	0.014807	2.92	-5.1658	0.00587	332000000	SLC22A6	solute carrier family 22 member 6
ILMN_1654979	0.872	0.014838	-2.92	-5.1679	-0.00396	NA
ILMN_1695276	0.872	0.014839	2.92	-5.168	0.991	374000000	MAPRE2	microtubule associated protein RP/EB family member 2
ILMN_1765044	0.872	0.014885	-2.91	-5.1711	-0.379	149000000	CUTC	cutC copper transporter
ILMN_1793724	0.872	0.014886	-2.91	-5.1712	-0.397	549000000	TAMM41	TAM41 mitochondrial translocator assembly and maintenance homolog
ILMN_1802151	0.872	0.014918	2.91	-5.1733	0.573	221000000	OSBPL5	oxysterol binding protein like 5
ILMN_2296843	0.872	0.015015	2.91	-5.1799	0.48	460000000	GCDH	glutaryl-CoA dehydrogenase
ILMN_2228044	0.872	0.01516	-2.9	-5.1896	-0.778	393000000	TBC1D23	TBC1 domain family member 23
ILMN_2349982	0.872	0.015205	2.9	-5.1925	0.00307	381000000	FGF1	fibroblast growth factor 1
ILMN_1807177	0.872	0.015208	2.9	-5.1927	1.12	614000000	FOCAD	focadhesin
ILMN_1724832	0.872	0.015208	-2.9	-5.1927	-0.296	743000000	OVOL2	ovo like zinc finger 2
ILMN_2355559	0.872	0.015314	-2.9	-5.1997	-0.31	992000000	PSAP	prosaposin
ILMN_2373106	0.872	0.015372	-2.9	-5.2035	-0.00209	150000000	DMD	dystrophin
ILMN_1685703	0.872	0.015385	-2.9	-5.2044	-0.754	226000000	ACOX2	acyl-CoA oxidase 2
ILMN_1700044	0.872	0.015421	-2.89	-5.2067	-0.426	226000000	SAP130	Sin3A associated protein 130
ILMN_1739751	0.872	0.015472	-2.89	-5.2101	-0.848	262000000	SLC26A11	solute carrier family 26 member 11
ILMN_2344850	0.872	0.015505	-2.89	-5.2122	-0.357	975000000	VPS26A	VPS26, retromer complex component A
ILMN_1755415	0.872	0.015608	-2.89	-5.2189	-0.00339	NA
ILMN_1694058	0.872	0.015655	-2.89	-5.2219	-0.00371	39573714	IFITM4P	interferon induced transmembrane protein 4 pseudogene
ILMN_2285480	0.872	0.015664	-2.89	-5.2225	-0.00202	328000000	LBR	lamin B receptor
ILMN_1704446	0.872	0.015673	2.89	-5.223	0.685	NA
ILMN_1673962	0.872	0.015675	-2.89	-5.2232	-0.415	223000000	NUP205	nucleoporin 205
ILMN_1743194	0.872	0.015791	-2.88	-5.2306	-0.0509	110000000	EEA1	early endosome antigen 1
ILMN_1797735	0.872	0.015796	-2.88	-5.2309	-0.999	58761542	C1orf21	chromosome 1 open reading frame 21
ILMN_1657495	0.872	0.015847	2.88	-5.2342	0.297	747000000	MLEC	malectin
ILMN_1778236	0.872	0.015916	-2.88	-5.2385	-0.36	33356176	PTPN11	protein tyrosine phosphatase, non-receptor type 11
ILMN_1687149	0.872	0.015916	-2.88	-5.2386	-0.0106	110000000	BDP1	B double prime 1, subunit of RNA polymerase III transcription initiation factor IIIB
ILMN_2362457	0.872	0.015979	2.87	-5.2425	0.414	568000000	ZDHHC16	zinc finger DHHC-type containing 16
ILMN_1683102	0.872	0.015987	-2.87	-5.243	-0.00742	217000000	SLC26A9	solute carrier family 26 member 9
ILMN_1713952	0.872	0.016014	-2.87	-5.2447	-0.515	341000000	C1orf106	chromosome 1 open reading frame 106
ILMN_2342240	0.872	0.016029	2.87	-5.2457	0.493	62750355	MGAT2	mannosyl (alpha-1,6-)-glycoprotein beta-1,2-N-acetylglucosaminyltransferase
ILMN_1703009	0.872	0.01603	-2.87	-5.2457	-0.00371	NA
ILMN_1773742	0.872	0.016054	2.87	-5.2472	0.726	313000000	DNAJB9	DnaJ heat shock protein family (Hsp40) member B9
ILMN_2197228	0.872	0.016061	2.87	-5.2476	0.00263	NA
ILMN_1736929	0.872	0.016066	2.87	-5.2479	0.00651	283000000	PLB1	phospholipase B1
ILMN_1749109	0.872	0.016104	-2.87	-5.2504	-0.301	992000000	PSAP	prosaposin
ILMN_2128770	0.872	0.016143	-2.87	-5.2528	-0.621	155000000	CDR2L	cerebellar degeneration related protein 2 like
ILMN_2310703	0.872	0.016145	2.87	-5.2529	0.592	NA
ILMN_2174369	0.872	0.016202	2.87	-5.2564	0.626	339000000	ELOVL5	ELOVL fatty acid elongase 5
ILMN_2407389	0.872	0.016225	-2.87	-5.2579	-1.43	52694750	GPNMB	glycoprotein nmb
ILMN_1796900	0.872	0.016286	2.86	-5.2616	0.342	123000000	NUDCD3	NudC domain containing 3
ILMN_1655595	0.872	0.016296	-2.86	-5.2622	-1.6	212000000	SERPINE2	serpin family E member 2
ILMN_1732296	0.872	0.016296	-2.86	-5.2623	-1.1	345000000	ID3	inhibitor of DNA binding 3, HLH protein
ILMN_1787259	0.872	0.016308	2.86	-5.263	0.00452	308000000	RNF212	ring finger protein 212
ILMN_2159694	0.872	0.016356	2.86	-5.266	0.797	52630343	HLA-DRB4	major histocompatibility complex, class II, DR beta 4
ILMN_2381841	0.872	0.016379	-2.86	-5.2674	-0.313	381000000	DDX19B	DEAD-box helicase 19B
ILMN_1721774	0.872	0.016466	-2.86	-5.2727	-0.259	970000000	MPP7	membrane palmitoylated protein 7
ILMN_2385298	0.872	0.0165	-2.86	-5.2747	-0.00686	64762444	PFKFB2	6-phosphofructo-2-kinase/fructose-2,6-biphosphatase 2
ILMN_1768251	0.872	0.016525	-2.85	-5.2763	-0.0159	259000000	SLC25A26	solute carrier family 25 member 26
ILMN_1697736	0.872	0.016599	-2.85	-5.2808	-0.54	544000000	EXOSC2	exosome component 2
ILMN_1801313	0.872	0.016617	2.85	-5.2819	0.644	55925659	SIAH2	siah E3 ubiquitin protein ligase 2
ILMN_2415898	0.872	0.016636	-2.85	-5.283	-0.622	507000000	DNAJB14	DnaJ heat shock protein family (Hsp40) member B14
ILMN_1752117	0.872	0.016638	-2.85	-5.2831	-0.0717	209000000	TMEM55A	transmembrane protein 55A
ILMN_1677122	0.872	0.01666	-2.85	-5.2845	-0.657	1010000000	FAM168B	family with sequence similarity 168 member B
ILMN_1696110	0.872	0.016663	-2.85	-5.2846	-0.0031	556000000	TUBGCP3	tubulin gamma complex associated protein 3
ILMN_1752269	0.872	0.016759	2.85	-5.2904	1.24	358000000	ACSS1	acyl-CoA synthetase short-chain family member 1
ILMN_1786197	0.872	0.016816	-2.84	-5.2938	-0.00358	615000000	NR2F1	nuclear receptor subfamily 2 group F member 1
ILMN_1716816	0.872	0.016831	-2.84	-5.2947	-0.249	557000000	TMEM87A	transmembrane protein 87A
ILMN_1651828	0.872	0.016859	2.84	-5.2964	0.56	304000000	CCT3	chaperonin containing TCP1 subunit 3
ILMN_2141482	0.872	0.016861	2.84	-5.2965	0.934	318000000	SERPINF1	serpin family F member 1
ILMN_1696380	0.872	0.016881	-2.84	-5.2977	-0.0258	726000000	GHRL	ghrelin/obestatin prepropeptide
ILMN_1754815	0.872	0.016903	-2.84	-5.299	-0.00429	30795197	LHX5	LIM homeobox 5
ILMN_2098325	0.872	0.016908	-2.84	-5.2993	-0.264	160000000	C8orf33	chromosome 8 open reading frame 33
ILMN_2123665	0.872	0.01692	-2.84	-5.3	-0.578	189000000	SBF2	SET binding factor 2
ILMN_2360730	0.872	0.016966	-2.84	-5.3028	-0.0258	332000000	CAV2	caveolin 2
ILMN_1763127	0.872	0.016974	2.84	-5.3032	0.776	157000000	ACKR2	atypical chemokine receptor 2
ILMN_2245814	0.872	0.01699	2.84	-5.3042	0.00645	109000000	RUFY2	RUN and FYVE domain containing 2
ILMN_1732831	0.872	0.016995	2.84	-5.3045	0.849	529000000	CHST7	carbohydrate sulfotransferase 7
ILMN_1752927	0.872	0.016998	-2.84	-5.3046	-0.351	205000000	FAM160B1	family with sequence similarity 160 member B1
ILMN_1803850	0.872	0.017027	2.84	-5.3064	0.542	54792144	TSPAN15	tetraspanin 15
ILMN_1769129	0.872	0.017156	-2.83	-5.3139	-0.00349	22165424	CCL19	C-C motif chemokine ligand 19
ILMN_2277877	0.872	0.017158	2.83	-5.3141	0.0018	210000000	MEN1	menin 1
ILMN_1725620	0.872	0.017182	-2.83	-5.3154	-0.267	527000000	GGNBP2	gametogenetin binding protein 2
ILMN_1791792	0.872	0.017234	-2.83	-5.3185	-0.436	111000000	TIGAR	TP53 induced glycolysis regulatory phosphatase
ILMN_1662618	0.872	0.017303	-2.83	-5.3225	-0.649	188000000	SQSTM1	sequestosome 1
ILMN_1656386	0.872	0.017322	2.83	-5.3236	0.873	968000000	SEC24D	SEC24 homolog D, COPII coat complex component
ILMN_1812970	0.872	0.017333	-2.83	-5.3243	-0.483	558000000	RWDD1	RWD domain containing 1
ILMN_1696839	0.872	0.017357	2.83	-5.3256	0.513	NA
ILMN_1734542	0.872	0.017376	-2.83	-5.3267	-0.754	58386719	OVGP1	oviductal glycoprotein 1
ILMN_2214790	0.872	0.017382	2.83	-5.3271	0.00312	168000000	LAMB1	laminin subunit beta 1
ILMN_2390974	0.872	0.017429	2.82	-5.3298	0.594	88501732	DNAJB2	DnaJ heat shock protein family (Hsp40) member B2
ILMN_1661994	0.872	0.017436	2.82	-5.3302	0.644	344000000	ESRRG	estrogen related receptor gamma
ILMN_1779190	0.872	0.017487	-2.82	-5.3331	-0.126	196000000	ALKBH8	alkB homolog 8, tRNA methyltransferase
ILMN_1729650	0.872	0.017498	-2.82	-5.3338	-0.478	198000000	PEX7	peroxisomal biogenesis factor 7
ILMN_1708132	0.872	0.017556	-2.82	-5.3371	-0.00553	82659111	NUP50	nucleoporin 50
ILMN_1746888	0.872	0.017565	2.82	-5.3375	0.00398	296000000	PCOLCE2	procollagen C-endopeptidase enhancer 2
ILMN_2295387	0.874	0.017647	2.82	-5.3422	0.00424	124000000	FAM153A	family with sequence similarity 153 member A
ILMN_1746598	0.875	0.017714	-2.82	-5.346	-0.395	326000000	SCNM1	sodium channel modifier 1
ILMN_1731446	0.875	0.017732	-2.81	-5.3471	-0.00399	98985805	COL11A1	collagen type XI alpha 1 chain
ILMN_1673757	0.875	0.017789	-2.81	-5.3503	-0.00667	122000000	CASP8	caspase 8
ILMN_1774211	0.875	0.01781	-2.81	-5.3515	-0.325	210000000	TMPPE	transmembrane protein with metallophosphoesterase domain
ILMN_1797318	0.876	0.017868	-2.81	-5.3548	-0.349	500000000	HSPA14	heat shock protein family A (Hsp70) member 14
ILMN_1662021	0.876	0.017929	-2.81	-5.3581	-0.0202	994000000	ZNF326	zinc finger protein 326
ILMN_1661010	0.876	0.01798	2.81	-5.361	0.00307	NA
ILMN_2287157	0.876	0.01801	-2.81	-5.3627	-0.00604	470000000	DST	dystonin
ILMN_2150103	0.876	0.018159	2.8	-5.3709	0.00303	NA
ILMN_1692844	0.876	0.018235	2.8	-5.3751	0.886	636000000	TBC1D19	TBC1 domain family member 19
ILMN_1695000	0.876	0.018266	-2.8	-5.3768	-0.88	56788355	TFIP11	tuftelin interacting protein 11
ILMN_2169676	0.876	0.018271	2.8	-5.3771	0.0037	266000000	ATXN10	ataxin 10
ILMN_1690524	0.876	0.018292	-2.8	-5.3782	-0.317	298000000	VAMP7	vesicle associated membrane protein 7
ILMN_1779257	0.876	0.018308	2.8	-5.3791	0.513	721000000	CD40	CD40 molecule
ILMN_1809484	0.876	0.01835	-2.79	-5.3814	-0.755	296000000	TMOD3	tropomodulin 3
ILMN_1739521	0.876	0.018397	-2.79	-5.3839	-0.00672	515000000	NLGN1	neuroligin 1
ILMN_1742330	0.876	0.018402	2.79	-5.3842	0.781	575000000	PLXNB1	plexin B1
ILMN_1652647	0.876	0.018427	-2.79	-5.3856	-0.0103	197000000	INPP4A	inositol polyphosphate-4-phosphatase type I A
ILMN_2126408	0.876	0.018456	-2.79	-5.3872	-0.00418	512000000	UNKL	unkempt family like zinc finger
ILMN_1720889	0.876	0.018459	2.79	-5.3873	0.642	346000000	MSMO1	methylsterol monooxygenase 1
ILMN_1767685	0.876	0.018479	-2.79	-5.3884	-1.74	388000000	SERPINB7	serpin family B member 7
ILMN_1801130	0.876	0.018486	2.79	-5.3888	0.549	375000000	STOML1	stomatin like 1
ILMN_1724686	0.876	0.018508	-2.79	-5.39	-0.842	297000000	CLDN1	claudin 1
ILMN_2376142	0.884	0.018749	2.78	-5.403	0.00211	402000000	UBE2W	ubiquitin conjugating enzyme E2 W (putative)
ILMN_1701052	0.884	0.018756	-2.78	-5.4033	-0.762	202000000	TUBG2	tubulin gamma 2
ILMN_1749792	0.884	0.018852	-2.78	-5.4084	-0.0502	594000000	SORBS1	sorbin and SH3 domain containing 1
ILMN_1678814	0.884	0.018857	2.78	-5.4087	0.623	115000000	UBL5	ubiquitin like 5
ILMN_2327795	0.884	0.018927	-2.78	-5.4124	-0.527	112000000	RERE	arginine-glutamic acid dipeptide repeats
ILMN_1689086	0.884	0.018973	2.78	-5.4149	0.00267	948000000	CTSC	cathepsin C
ILMN_1703718	0.884	0.019012	2.77	-5.4169	0.558	261000000	CCT7	chaperonin containing TCP1 subunit 7
ILMN_1737254	0.884	0.019044	-2.77	-5.4186	-0.0424	63053520	USP1	ubiquitin specific peptidase 1
ILMN_2373335	0.884	0.019047	2.77	-5.4187	0.0123	300000000	LIG3	DNA ligase 3
ILMN_1789599	0.884	0.019115	2.77	-5.4223	0.306	323000000	NBL1	neuroblastoma 1, DAN family BMP antagonist
ILMN_1803774	0.884	0.019202	2.77	-5.4268	0.00609	NA
ILMN_2358919	0.884	0.019308	2.77	-5.4323	0.521	332000000	TP53I3	tumor protein p53 inducible protein 3
ILMN_2249769	0.884	0.019358	-2.76	-5.4349	-0.00713	NA
ILMN_1815882	0.884	0.01939	2.76	-5.4366	0.00488	994000000	HNRNPA1	heterogeneous nuclear ribonucleoprotein A1
ILMN_2107184	0.884	0.019404	-2.76	-5.4373	-0.344	156000000	SNRK	SNF related kinase
ILMN_1807031	0.884	0.019428	-2.76	-5.4385	-0.717	63047870	C14orf28	chromosome 14 open reading frame 28
ILMN_1716658	0.884	0.019466	-2.76	-5.4405	-0.0459	296000000	ZNF543	zinc finger protein 543
ILMN_2205032	0.884	0.019511	-2.76	-5.4428	-0.785	291000000	MAGEE1	MAGE family member E1
ILMN_1765607	0.884	0.019536	2.76	-5.4441	0.00338	289000000	SLC6A2	solute carrier family 6 member 2
ILMN_2390227	0.884	0.019539	-2.76	-5.4442	-0.702	45597176	TBC1D9B	TBC1 domain family member 9B
ILMN_2181445	0.884	0.019546	-2.76	-5.4446	-0.351	399000000	BCL2L13	BCL2 like 13
ILMN_1746708	0.884	0.019549	-2.76	-5.4448	-0.00234	735000000	PCDHGB3	protocadherin gamma subfamily B, 3
ILMN_1809566	0.884	0.019617	-2.76	-5.4482	-0.318	1000000000	ZSCAN16	zinc finger and SCAN domain containing 16
ILMN_1723822	0.884	0.019661	-2.76	-5.4504	-0.00515	186000000	PBRM1	polybromo 1
ILMN_2059886	0.884	0.019681	2.75	-5.4515	0.355	117000000	TTC38	tetratricopeptide repeat domain 38
ILMN_1662587	0.884	0.019684	2.75	-5.4516	0.626	614000000	PNPLA7	patatin like phospholipase domain containing 7
ILMN_2201668	0.884	0.019729	-2.75	-5.4539	-0.00483	171000000	SLC19A2	solute carrier family 19 member 2
ILMN_1770373	0.884	0.019747	2.75	-5.4548	0.439	429000000	TMEM39A	transmembrane protein 39A
ILMN_1790549	0.884	0.01977	2.75	-5.456	0.368	270000000	TSPAN3	tetraspanin 3
ILMN_1708041	0.884	0.019779	-2.75	-5.4564	-0.774	154000000	PLEKHF1	pleckstrin homology and FYVE domain containing 1
ILMN_1680390	0.884	0.019845	2.75	-5.4598	0.881	30061504	GCNT2	glucosaminyl (N-acetyl) transferase 2, I-branching enzyme (I blood group)
ILMN_2312764	0.884	0.019859	-2.75	-5.4605	-0.415	110000000	AJAP1	adherens junctions associated protein 1
ILMN_2079803	0.884	0.019894	-2.75	-5.4622	-0.272	166000000	LSM14A	LSM14A, mRNA processing body assembly factor
ILMN_1666004	0.884	0.019907	-2.75	-5.4629	-0.372	523000000	WASL	Wiskott-Aldrich syndrome like
ILMN_1757723	0.885	0.020004	-2.75	-5.4677	-0.234	568000000	C6orf106	chromosome 6 open reading frame 106
ILMN_1674866	0.885	0.020005	2.75	-5.4678	0.7	507000000	TADA3	transcriptional adaptor 3
ILMN_1708743	0.885	0.020122	2.74	-5.4736	0.744	197000000	NT5DC2	5'-nucleotidase domain containing 2
ILMN_2268618	0.885	0.020125	2.74	-5.4738	0.00384	39653324	PHF20L1	PHD finger protein 20-like 1
ILMN_2375651	0.885	0.020131	-2.74	-5.474	-0.445	326000000	SCNM1	sodium channel modifier 1
ILMN_1785592	0.885	0.02016	2.74	-5.4755	0.00388	56117817	DUSP13	dual specificity phosphatase 13
ILMN_1815924	0.885	0.020162	-2.74	-5.4756	-0.438	56788371	NUP107	nucleoporin 107
ILMN_1761159	0.887	0.020258	2.74	-5.4803	0.489	296000000	ESYT1	extended synaptotagmin 1
ILMN_1760412	0.887	0.020291	-2.74	-5.482	-1.03	56090522	SHISA2	shisa family member 2
ILMN_1699737	0.889	0.020394	2.73	-5.487	0.34	156000000	TRAP1	TNF receptor associated protein 1
ILMN_1698258	0.889	0.020418	-2.73	-5.4882	-0.17	112000000	DNAJC8	DnaJ heat shock protein family (Hsp40) member C8
ILMN_1714737	0.89	0.020461	-2.73	-5.4903	-0.729	115000000	ASF1A	anti-silencing function 1A histone chaperone
ILMN_2376723	0.892	0.02056	-2.73	-5.4951	-0.465	47132609	CDKN2B	cyclin dependent kinase inhibitor 2B
ILMN_1807211	0.893	0.020598	2.73	-5.497	0.561	91992150	NICN1	nicolin 1
ILMN_2168314	0.894	0.02075	2.72	-5.5043	0.64	316000000	PGM3	phosphoglucomutase 3
ILMN_1774062	0.894	0.020753	-2.72	-5.5044	-0.159	259000000	SLC25A5	solute carrier family 25 member 5
ILMN_1669484	0.894	0.020762	2.72	-5.5049	0.278	1000000000	WDR6	WD repeat domain 6
ILMN_1657446	0.894	0.020779	2.72	-5.5057	0.577	1040000000	NTPCR	nucleoside-triphosphatase, cancer-related
ILMN_1809013	0.895	0.020855	2.72	-5.5093	0.258	314000000	MYL6	myosin light chain 6
ILMN_1686466	0.895	0.020878	-2.72	-5.5104	-0.00255	91807115	FBXO24	F-box protein 24
ILMN_1725169	0.896	0.020943	-2.72	-5.5135	-0.244	216000000	INTS12	integrator complex subunit 12
ILMN_1711368	0.897	0.021061	2.72	-5.5191	0.709	1010000000	TRAPPC9	trafficking protein particle complex 9
ILMN_1666019	0.897	0.021113	-2.71	-5.5216	-0.0178	542000000	ADNP	activity dependent neuroprotector homeobox
ILMN_1713189	0.897	0.021158	-2.71	-5.5237	-0.347	154000000	KANSL2	KAT8 regulatory NSL complex subunit 2
ILMN_1716596	0.897	0.021193	-2.71	-5.5254	-0.357	222000000	NSMAF	neutral sphingomyelinase activation associated factor
ILMN_2383306	0.897	0.021244	2.71	-5.5278	0.621	315000000	GPATCH4	G-patch domain containing 4
ILMN_2401730	0.897	0.021294	2.71	-5.5301	0.825	274000000	C1GALT1C1	C1GALT1 specific chaperone 1
ILMN_2055271	0.897	0.021332	-2.71	-5.5319	-0.00617	161000000	A1BG	alpha-1-B glycoprotein
ILMN_1733627	0.897	0.021374	2.71	-5.5338	0.852	345000000	NEDD4L	neural precursor cell expressed, developmentally down-regulated 4-like, E3 ubiquitin protein ligase
ILMN_2313330	0.897	0.021383	-2.71	-5.5343	-0.00319	569000000	FAM98B	family with sequence similarity 98 member B
ILMN_1726809	0.897	0.021399	-2.71	-5.535	-0.624	210000000	BHLHE41	basic helix-loop-helix family member e41
ILMN_1698968	0.897	0.021417	-2.71	-5.5359	-0.554	154000000	ASXL2	additional sex combs like 2, transcriptional regulator
ILMN_1735360	0.897	0.021425	2.71	-5.5362	0.288	573000000	SDAD1	SDA1 domain containing 1
ILMN_1708095	0.897	0.021441	2.71	-5.537	0.286	1020000000	PANK2	pantothenate kinase 2
ILMN_2175317	0.897	0.021517	-2.7	-5.5405	-0.553	29837647	CYP4X1	cytochrome P450 family 4 subfamily X member 1
ILMN_2148497	0.897	0.021556	-2.7	-5.5423	-0.443	450000000	FAM209B	family with sequence similarity 209 member B
ILMN_1810229	0.897	0.021568	-2.7	-5.5429	-0.114	115000000	ARID4A	AT-rich interaction domain 4A
ILMN_2311456	0.897	0.02157	-2.7	-5.543	-0.00313	111000000	COL11A2	collagen type XI alpha 2 chain
ILMN_2413064	0.897	0.021623	2.7	-5.5454	0.537	88999589	ST6GALNAC4	ST6 N-acetylgalactosaminide alpha-2,6-sialyltransferase 4
ILMN_1760955	0.897	0.021732	-2.7	-5.5504	-0.00405	445000000	C1orf100	chromosome 1 open reading frame 100
ILMN_1810852	0.897	0.021733	-2.7	-5.5504	-0.35	145000000	LAMC1	laminin subunit gamma 1
ILMN_1696294	0.897	0.021744	-2.7	-5.5509	-0.025	88703042	SNX6	sorting nexin 6
ILMN_1772527	0.897	0.021763	2.7	-5.5518	0.414	149000000	ATG101	autophagy related 101
ILMN_1793563	0.898	0.021823	2.7	-5.5546	0.278	300000000	DCTN1	dynactin subunit 1
ILMN_1690122	0.9	0.021916	-2.69	-5.5588	-0.294	220000000	CRKL	CRK like proto-oncogene, adaptor protein
ILMN_2091310	0.9	0.021993	2.69	-5.5623	1.31	194000000	ANO1	anoctamin 1
ILMN_2264011	0.9	0.022012	2.69	-5.5631	0.0173	50659102	GRAP	GRB2-related adaptor protein
ILMN_1664861	0.9	0.022027	-2.69	-5.5638	-0.784	342000000	ID1	inhibitor of DNA binding 1, HLH protein
ILMN_1765222	0.901	0.02219	2.69	-5.5712	0.0193	766000000	CARS2	cysteinyl-tRNA synthetase 2, mitochondrial (putative)
ILMN_1736969	0.901	0.02225	-2.68	-5.5739	-0.00283	974000000	SLITRK3	SLIT and NTRK like family member 3
ILMN_1789186	0.901	0.0223	2.68	-5.5761	0.408	194000000	OBFC1	oligonucleotide/oligosaccharide binding fold containing 1
ILMN_1656368	0.901	0.022379	2.68	-5.5796	0.0345	239000000	ALDH4A1	aldehyde dehydrogenase 4 family member A1
ILMN_2220518	0.901	0.022396	2.68	-5.5804	0.214	38788352	LAMTOR5	late endosomal/lysosomal adaptor, MAPK and MTOR activator 5
ILMN_2364971	0.901	0.022413	-2.68	-5.5811	-0.248	NA
ILMN_1700681	0.901	0.022419	2.68	-5.5814	0.0669	296000000	CD99L2	CD99 molecule like 2
ILMN_2222768	0.901	0.022435	-2.68	-5.5821	-0.0276	558000000	REPS1	RALBP1 associated Eps domain containing 1
ILMN_2185675	0.901	0.022552	2.68	-5.5873	0.00488	994000000	FAM159A	family with sequence similarity 159 member A
ILMN_1656546	0.901	0.022564	-2.68	-5.5878	-0.00302	394000000	ARHGEF11	Rho guanine nucleotide exchange factor 11
ILMN_2236800	0.901	0.022588	-2.68	-5.5888	-0.641	520000000	SON	SON DNA binding protein
ILMN_2110084	0.901	0.022682	-2.67	-5.593	-0.00439	662000000	ZNF124	zinc finger protein 124
ILMN_1767662	0.901	0.022718	2.67	-5.5946	0.172	371000000	CERS6	ceramide synthase 6
ILMN_2184007	0.901	0.022723	-2.67	-5.5948	-0.00889	NA
ILMN_2382431	0.901	0.022744	-2.67	-5.5957	-0.713	NA
ILMN_2073732	0.901	0.022751	-2.67	-5.596	-0.598	546000000	CBLL1	Cbl proto-oncogene like 1
ILMN_1651278	0.901	0.022753	-2.67	-5.5961	-0.551	381000000	SNIP1	Smad nuclear interacting protein 1
ILMN_1710523	0.901	0.022771	2.67	-5.5969	0.0594	292000000	ATP8B1	ATPase phospholipid transporting 8B1
ILMN_1736527	0.901	0.022878	-2.67	-5.6016	-0.539	212000000	TFCP2L1	transcription factor CP2-like 1
ILMN_1671583	0.901	0.022884	-2.67	-5.6018	-0.292	223000000	MKRN1	makorin ring finger protein 1
ILMN_2071473	0.901	0.022933	-2.67	-5.604	-0.00227	296000000	FAM47C	family with sequence similarity 47 member C
ILMN_1812384	0.901	0.022947	-2.67	-5.6045	-0.0047	66528610	NR3C1	nuclear receptor subfamily 3 group C member 1
ILMN_1776515	0.901	0.02295	-2.67	-5.6047	-0.355	339000000	MPPE1	metallophosphoesterase 1
ILMN_1721559	0.901	0.022973	2.67	-5.6057	1.81	94721244	FABP6	fatty acid binding protein 6
ILMN_2394250	0.901	0.022976	-2.67	-5.6058	-0.422	307000000	PLEKHA1	pleckstrin homology domain containing A1
ILMN_1781626	0.901	0.023009	-2.67	-5.6072	-0.294	225000000	C1S	complement component 1, s subcomponent
ILMN_1702899	0.903	0.02309	-2.66	-5.6107	-0.585	239000000	PLEKHA7	pleckstrin homology domain containing A7
ILMN_2118663	0.903	0.023123	-2.66	-5.6121	-1.03	298000000	ERV3-1	endogenous retrovirus group 3 member 1
ILMN_1755318	0.904	0.023181	-2.66	-5.6147	-0.00501	15718715	HIST1H2AJ	histone cluster 1, H2aj
ILMN_1751816	0.904	0.023242	2.66	-5.6173	0.853	212000000	MCTS1	MCTS1, re-initiation and release factor
ILMN_1768994	0.904	0.02328	2.66	-5.6189	0.00587	4557346	BAGE	B melanoma antigen
ILMN_1787378	0.904	0.023322	-2.66	-5.6207	-0.699	1000000000	ADD3	adducin 3
ILMN_2394571	0.904	0.023335	-2.66	-5.6212	-0.323	48928047	FBXW11	F-box and WD repeat domain containing 11
ILMN_2150654	0.907	0.023511	-2.65	-5.6287	-0.512	191000000	ZSWIM4	zinc finger SWIM-type containing 4
ILMN_2347888	0.907	0.023514	2.65	-5.6288	0.532	283000000	LARP4	La ribonucleoprotein domain family member 4
ILMN_1757406	0.907	0.023518	2.65	-5.629	0.953	21071025	HIST1H1C	histone cluster 1, H1c
ILMN_2183692	0.91	0.023642	2.65	-5.6342	0.487	155000000	PHYHD1	phytanoyl-CoA dioxygenase domain containing 1
ILMN_2229950	0.91	0.023663	2.65	-5.6351	0.00376	315000000	MPHOSPH10	M-phase phosphoprotein 10
ILMN_1688755	0.913	0.023887	-2.64	-5.6445	-0.258	NA
ILMN_1705627	0.913	0.023917	-2.64	-5.6457	-0.0678	189000000	USP2	ubiquitin specific peptidase 2
ILMN_1768260	0.913	0.023942	-2.64	-5.6467	-0.0029	673000000	GAS6	growth arrest specific 6
ILMN_1718285	0.913	0.023979	-2.64	-5.6483	-0.00319	45580721	HOXC8	homeobox C8
ILMN_1671731	0.913	0.02403	-2.64	-5.6504	-0.361	190000000	AVPI1	arginine vasopressin induced 1
ILMN_2041222	0.913	0.024037	2.64	-5.6506	0.588	NA
ILMN_1660541	0.913	0.02405	-2.64	-5.6512	-0.00898	NA
ILMN_1699249	0.913	0.024096	-2.64	-5.6531	-0.0614	297000000	ZNF649	zinc finger protein 649
ILMN_2403889	0.913	0.024135	-2.64	-5.6547	-0.397	545000000	PRMT5	protein arginine methyltransferase 5
ILMN_1750100	0.913	0.024162	2.64	-5.6558	1.21	NA
ILMN_2407235	0.913	0.024164	2.64	-5.6559	0.00477	NA
ILMN_1685472	0.916	0.024279	-2.63	-5.6606	-0.00788	156000000	LRRTM4	leucine rich repeat transmembrane neuronal 4
ILMN_2199362	0.917	0.024367	-2.63	-5.6642	-0.0038	308000000	FBXL22	F-box and leucine rich repeat protein 22
ILMN_1693604	0.917	0.024451	-2.63	-5.6676	-0.0192	194000000	GRM2	glutamate metabotropic receptor 2
ILMN_1682165	0.917	0.024475	-2.63	-5.6686	-0.423	350000000	NT5C2	5'-nucleotidase, cytosolic II
ILMN_1655924	0.917	0.024475	2.63	-5.6686	0.546	155000000	TRNT1	tRNA nucleotidyl transferase 1
ILMN_1815931	0.917	0.024542	-2.63	-5.6713	-0.00132	646000000	CXorf67	chromosome X open reading frame 67
ILMN_2278512	0.917	0.024556	-2.63	-5.6719	-0.00325	46447822	NFATC2IP	nuclear factor of activated T-cells 2 interacting protein
ILMN_1796108	0.917	0.024564	-2.63	-5.6722	-0.00344	343000000	KIF13A	kinesin family member 13A
ILMN_2301955	0.92	0.024695	2.62	-5.6775	0.00347	40068499	THAP1	THAP domain containing 1
ILMN_1657317	0.92	0.024733	-2.62	-5.679	-0.913	62422568	POLR2J	RNA polymerase II subunit J
ILMN_1694140	0.92	0.024758	-2.62	-5.68	-0.264	1020000000	AFAP1L1	actin filament associated protein 1 like 1
ILMN_2355831	0.921	0.02482	-2.62	-5.6825	-0.512	42403574	FHL2	four and a half LIM domains 2
ILMN_1733831	0.921	0.024909	-2.62	-5.686	-0.00344	NA
ILMN_1737462	0.921	0.024946	-2.62	-5.6875	-0.438	194000000	OXR1	oxidation resistance 1
ILMN_1740169	0.921	0.024991	2.62	-5.6893	0.611	296000000	TYRO3	TYRO3 protein tyrosine kinase
ILMN_1749131	0.921	0.025012	2.62	-5.6901	1.42	938000000	ENPP3	ectonucleotide pyrophosphatase/phosphodiesterase 3
ILMN_2228845	0.921	0.025024	2.62	-5.6906	0.0111	688000000	CCL28	C-C motif chemokine ligand 28
ILMN_1811997	0.921	0.025098	-2.62	-5.6935	-0.338	523000000	RNF115	ring finger protein 115
ILMN_1676983	0.921	0.02511	-2.61	-5.694	-0.0162	291000000	ZNF300	zinc finger protein 300
ILMN_1662198	0.921	0.025115	2.61	-5.6942	0.342	521000000	RANGAP1	Ran GTPase activating protein 1
ILMN_1762224	0.922	0.025371	-2.61	-5.7042	-0.689	816000000	HPS3	HPS3, biogenesis of lysosomal organelles complex 2 subunit 1
ILMN_1674650	0.922	0.025383	2.61	-5.7047	0.566	189000000	NMRK1	nicotinamide riboside kinase 1
ILMN_2377019	0.922	0.025406	2.61	-5.7056	0.563	65787330	CORO1B	coronin 1B
ILMN_1670881	0.922	0.02543	2.61	-5.7065	0.907	109000000	CHST6	carbohydrate sulfotransferase 6
ILMN_1804851	0.922	0.025443	2.61	-5.707	0.446	16554613	MRPS17	mitochondrial ribosomal protein S17
ILMN_1786335	0.922	0.025456	-2.61	-5.7075	-1.28	133000000	DUOX2	dual oxidase 2
ILMN_1731107	0.922	0.025477	-2.61	-5.7084	-0.41	756000000	CCDC92	coiled-coil domain containing 92
ILMN_2211728	0.922	0.025479	-2.61	-5.7084	-0.717	270000000	GUCA1B	guanylate cyclase activator 1B
ILMN_1657435	0.922	0.025524	2.61	-5.7102	0.667	122000000	MT1M	metallothionein 1M
ILMN_1745112	0.922	0.025529	-2.61	-5.7104	-0.649	78191785	FAM102A	family with sequence similarity 102 member A
ILMN_1653524	0.922	0.025618	-2.6	-5.7138	-0.00386	156000000	SIKE1	suppressor of IKBKE 1
ILMN_1766950	0.922	0.025684	-2.6	-5.7164	-0.0344	523000000	PCDHB13	protocadherin beta 13
ILMN_1665557	0.922	0.025687	-2.6	-5.7165	-0.148	355000000	USP15	ubiquitin specific peptidase 15
ILMN_1782745	0.922	0.02572	-2.6	-5.7178	-0.00457	1020000000	RBL1	RB transcriptional corepressor like 1
ILMN_1718770	0.922	0.025797	2.6	-5.7207	0.00653	196000000	MAMSTR	MEF2 activating motif and SAP domain containing transcriptional regulator
ILMN_1815261	0.922	0.025895	2.6	-5.7245	0.532	157000000	PDIA4	protein disulfide isomerase family A member 4
ILMN_2373689	0.922	0.025941	-2.6	-5.7262	-0.00384	110000000	DIAPH3	diaphanous related formin 3
ILMN_2405031	0.922	0.026228	-2.59	-5.7371	-0.0792	47419908	TRIM24	tripartite motif containing 24
ILMN_1784584	0.922	0.026247	-2.59	-5.7378	-0.349	142000000	RINT1	RAD50 interactor 1
ILMN_1697777	0.922	0.026292	2.59	-5.7395	0.765	194000000	TSTA3	tissue specific transplantation antigen P35B
ILMN_1681628	0.922	0.026305	-2.59	-5.74	-0.388	127000000	ZNF277	zinc finger protein 277
ILMN_1706935	0.922	0.026372	-2.59	-5.7425	-1	320000000	CCDC136	coiled-coil domain containing 136
ILMN_1789136	0.922	0.026496	2.58	-5.7472	0.448	315000000	SERF2	small EDRK-rich factor 2
ILMN_1664931	0.922	0.026654	2.58	-5.753	0.17	116000000	GTF2E2	general transcription factor IIE subunit 2
ILMN_1652754	0.922	0.026759	2.58	-5.7569	0.962	224000000	ZNF428	zinc finger protein 428
ILMN_1674780	0.922	0.026774	-2.58	-5.7575	-0.614	822000000	SF3B1	splicing factor 3b subunit 1
ILMN_1738816	0.922	0.026789	-2.58	-5.7581	-0.397	134000000	FOXO1	forkhead box O1
ILMN_1805778	0.922	0.026803	-2.58	-5.7586	-0.331	119000000	RBM12B	RNA binding motif protein 12B
ILMN_1771805	0.922	0.026867	-2.58	-5.7609	-0.0499	335000000	ELK4	ELK4, ETS transcription factor
ILMN_1772055	0.922	0.026936	-2.57	-5.7635	-0.00636	94538367	VARS	valyl-tRNA synthetase
ILMN_1798288	0.922	0.026966	2.57	-5.7646	0.45	134000000	MOB3C	MOB kinase activator 3C
ILMN_2055638	0.922	0.027039	-2.57	-5.7672	-0.00289	109000000	KRTAP13-1	keratin associated protein 13-1
ILMN_1673305	0.922	0.027042	2.57	-5.7674	0.511	111000000	RHOC	ras homolog family member C
ILMN_1804822	0.922	0.027046	-2.57	-5.7675	-0.818	426000000	SRXN1	sulfiredoxin 1
ILMN_1773204	0.922	0.02707	-2.57	-5.7684	-0.00155	818000000	CYSLTR2	cysteinyl leukotriene receptor 2
ILMN_2116242	0.922	0.027171	2.57	-5.772	0.00378	157000000	ZNF808	zinc finger protein 808
ILMN_1789266	0.922	0.027181	-2.57	-5.7724	-0.401	109000000	CCDC25	coiled-coil domain containing 25
ILMN_1734184	0.922	0.027185	-2.57	-5.7726	-0.635	229000000	PLBD2	phospholipase B domain containing 2
ILMN_1696568	0.922	0.027222	-2.57	-5.7739	-0.318	313000000	ATP2C1	ATPase secretory pathway Ca2+ transporting 1
ILMN_1755631	0.922	0.027228	-2.57	-5.7741	-0.00167	38202240	WISP3	WNT1 inducible signaling pathway protein 3
ILMN_1775224	0.922	0.02724	2.57	-5.7746	0.0404	232000000	NOS3	nitric oxide synthase 3
ILMN_1801697	0.922	0.027248	2.57	-5.7748	0.695	NA
ILMN_1698419	0.922	0.027338	-2.57	-5.7781	-0.321	331000000	NCOR2	nuclear receptor corepressor 2
ILMN_1711124	0.922	0.027415	2.56	-5.7809	0.52	NA
ILMN_2180682	0.922	0.027424	-2.56	-5.7812	-0.29	191000000	MTPN	myotrophin
ILMN_1783998	0.922	0.027432	2.56	-5.7815	0.0051	38569455	STARD5	StAR related lipid transfer domain containing 5
ILMN_1789751	0.922	0.02761	2.56	-5.7879	0.35	270000000	MFSD1	major facilitator superfamily domain containing 1
ILMN_1732767	0.922	0.027613	-2.56	-5.788	-0.71	575000000	PSMD9	proteasome 26S subunit, non-ATPase 9
ILMN_1755850	0.922	0.027645	-2.56	-5.7891	-0.292	59710106	ZNF350	zinc finger protein 350
ILMN_2178994	0.922	0.027651	2.56	-5.7893	0.00239	256000000	TUBB8	tubulin beta 8 class VIII
ILMN_1743232	0.922	0.027703	-2.56	-5.7912	-1.03	119000000	MICALCL	MICAL C-terminal like
ILMN_1721818	0.922	0.027705	2.56	-5.7913	1.59	232000000	CLDN10	claudin 10
ILMN_2373515	0.922	0.027785	2.56	-5.7941	0.285	154000000	HSP90AA1	heat shock protein 90 alpha family class A member 1
ILMN_1654289	0.922	0.027889	2.55	-5.7978	0.606	380000000	ELK1	ELK1, ETS transcription factor
ILMN_1711091	0.922	0.027921	-2.55	-5.7989	-0.0216	345000000	TSC22D1	TSC22 domain family member 1
ILMN_1771601	0.922	0.027921	2.55	-5.799	0.0081	146000000	UFSP1	UFM1 specific peptidase 1 (inactive)
ILMN_2102787	0.922	0.02798	2.55	-5.8011	0.00522	227000000	HDAC10	histone deacetylase 10
ILMN_1722753	0.922	0.027995	-2.55	-5.8016	-0.0038	525000000	GJA5	gap junction protein alpha 5
ILMN_1781010	0.922	0.028078	-2.55	-5.8045	-0.271	191000000	ARHGEF3	Rho guanine nucleotide exchange factor 3
ILMN_1779855	0.922	0.028105	2.55	-5.8054	0.0208	531000000	HSD17B6	hydroxysteroid 17-beta dehydrogenase 6
ILMN_1670878	0.922	0.028126	-2.55	-5.8062	-0.374	94536804	YTHDC1	YTH domain containing 1
ILMN_1773470	0.922	0.028176	2.55	-5.8079	0.287	47132528	ST5	suppression of tumorigenicity 5
ILMN_1671055	0.922	0.028203	-2.55	-5.8089	-0.0183	158000000	GSG1L	GSG1 like
ILMN_1759252	0.922	0.028209	-2.55	-5.8091	-0.214	347000000	ADD1	adducin 1
ILMN_1660232	0.922	0.028256	-2.55	-5.8107	-0.367	196000000	PEX5	peroxisomal biogenesis factor 5
ILMN_1703667	0.922	0.028348	-2.55	-5.8139	-0.00328	4826797	KCNJ4	potassium voltage-gated channel subfamily J member 4
ILMN_1678075	0.922	0.02849	-2.54	-5.8189	-0.47	221000000	CDYL	chromodomain Y-like
ILMN_1660858	0.922	0.028501	2.54	-5.8192	0.0268	68989255	RIN1	Ras and Rab interactor 1
ILMN_1772455	0.922	0.028515	-2.54	-5.8197	-0.258	157000000	HDAC3	histone deacetylase 3
ILMN_2162328	0.922	0.028524	2.54	-5.82	0.396	165000000	PTS	6-pyruvoyltetrahydropterin synthase
ILMN_1685722	0.922	0.028539	2.54	-5.8206	0.418	83700234	EIF4A2	eukaryotic translation initiation factor 4A2
ILMN_1669878	0.922	0.028583	-2.54	-5.8221	-0.218	269000000	GUSB	glucuronidase beta
ILMN_1750079	0.922	0.028602	-2.54	-5.8227	-0.338	540000000	PURB	purine rich element binding protein B
ILMN_2365569	0.922	0.028667	2.54	-5.825	0.506	451000000	ICA1	islet cell autoantigen 1
ILMN_2294978	0.922	0.028701	2.54	-5.8262	0.594	NA
ILMN_1653129	0.922	0.028757	-2.54	-5.828	-0.475	75813621	CSTF2	cleavage stimulation factor subunit 2
ILMN_1766650	0.922	0.028801	-2.54	-5.8296	-0.368	385000000	FOXA1	forkhead box A1
ILMN_1725518	0.922	0.028802	2.54	-5.8296	0.00395	29893554	ANGPTL6	angiopoietin like 6
ILMN_1674366	0.922	0.028849	-2.54	-5.8312	-0.0109	315000000	LHX4	LIM homeobox 4
ILMN_1666536	0.922	0.028853	2.54	-5.8313	0.93	34147668	VSIG2	V-set and immunoglobulin domain containing 2
ILMN_2106874	0.922	0.029023	-2.53	-5.8371	-0.00715	313000000	CACNG8	calcium voltage-gated channel auxiliary subunit gamma 8
ILMN_1730028	0.922	0.029075	-2.53	-5.8389	-0.0506	1020000000	MFSD9	major facilitator superfamily domain containing 9
ILMN_2051519	0.922	0.029129	2.53	-5.8407	0.395	78214519	RPL37A	ribosomal protein L37a
ILMN_2243553	0.922	0.029208	-2.53	-5.8434	-0.446	298000000	ZNF275	zinc finger protein 275
ILMN_1792825	0.922	0.029291	-2.53	-5.8462	-0.341	955000000	ARIH2	ariadne RBR E3 ubiquitin protein ligase 2
ILMN_1728071	0.922	0.029365	-2.53	-5.8487	-0.579	575000000	KRAS	KRAS proto-oncogene, GTPase
ILMN_1670472	0.922	0.029399	-2.52	-5.8498	-0.358	133000000	FAF2	Fas associated factor family member 2
ILMN_1755179	0.922	0.029409	-2.52	-5.8502	-0.00249	1020000000	RNF180	ring finger protein 180
ILMN_1658369	0.922	0.029417	-2.52	-5.8504	-0.00339	300000000	TACR3	tachykinin receptor 3
ILMN_1721093	0.922	0.029462	2.52	-5.8519	0.222	332000000	TAF10	TATA-box binding protein associated factor 10
ILMN_1778557	0.922	0.029473	-2.52	-5.8523	-0.453	281000000	CDK13	cyclin dependent kinase 13
ILMN_1734645	0.922	0.029513	-2.52	-5.8536	-0.00558	34222160	SUN5	Sad1 and UNC84 domain containing 5
ILMN_1685480	0.922	0.029568	2.52	-5.8555	0.586	387000000	TARS	threonyl-tRNA synthetase
ILMN_1810147	0.922	0.029572	2.52	-5.8556	0.557	731000000	ZNF524	zinc finger protein 524
ILMN_2131828	0.922	0.029621	-2.52	-5.8572	-0.00442	134000000	KIR3DL1	killer cell immunoglobulin like receptor, three Ig domains and long cytoplasmic tail 1
ILMN_1685580	0.922	0.02965	-2.52	-5.8582	-0.556	1010000000	CBLB	Cbl proto-oncogene B
ILMN_2191428	0.922	0.029673	2.52	-5.859	0.288	529000000	UBB	ubiquitin B
ILMN_1653211	0.922	0.029681	-2.52	-5.8592	-0.00308	291000000	ATP1B4	ATPase Na+/K+ transporting family member beta 4
ILMN_1681590	0.922	0.029682	-2.52	-5.8593	-0.383	NA
ILMN_1776038	0.922	0.02969	-2.52	-5.8595	-0.705	36030972	UBXN2A	UBX domain protein 2A
ILMN_2258471	0.922	0.029716	2.52	-5.8604	0.0046	355000000	SLC30A5	solute carrier family 30 member 5
ILMN_1777397	0.922	0.029725	-2.52	-5.8607	-0.00659	119000000	MSX1	msh homeobox 1
ILMN_1721024	0.922	0.029797	-2.52	-5.8631	-0.733	103000000	SRFBP1	serum response factor binding protein 1
ILMN_1750636	0.922	0.029806	2.52	-5.8634	0.469	NA
ILMN_1724376	0.922	0.029829	2.52	-5.8641	0.293	343000000	ERLEC1	endoplasmic reticulum lectin 1
ILMN_1808781	0.922	0.029839	2.52	-5.8645	0.00253	75677337	PHF12	PHD finger protein 12
ILMN_1781536	0.922	0.02989	2.51	-5.8661	0.184	330000000	FAH	fumarylacetoacetate hydrolase
ILMN_2205211	0.922	0.029954	2.51	-5.8682	0.446	NA
ILMN_2355486	0.922	0.029988	2.51	-5.8693	0.355	46255031	FAM3B	family with sequence similarity 3 member B
ILMN_2307032	0.922	0.030032	2.51	-5.8708	0.395	221000000	OSBPL5	oxysterol binding protein like 5
ILMN_2224907	0.922	0.030036	2.51	-5.8709	0.322	962000000	SMIM14	small integral membrane protein 14
ILMN_1776146	0.922	0.030043	-2.51	-5.8712	-0.00593	259000000	RTP2	receptor transporter protein 2
ILMN_1711765	0.922	0.030051	2.51	-5.8714	0.00229	NA
ILMN_1752283	0.922	0.03007	-2.51	-5.872	-0.321	1020000000	ITCH	itchy E3 ubiquitin protein ligase
ILMN_1705297	0.922	0.030104	-2.51	-5.8732	-0.008	55956913	MYBPH	myosin binding protein H
ILMN_1732071	0.922	0.030204	2.51	-5.8764	0.684	22027639	HIST2H2BE	histone cluster 2, H2be
ILMN_1664364	0.922	0.03023	-2.51	-5.8773	-0.00122	NA
ILMN_1745522	0.922	0.030239	2.51	-5.8776	0.00458	954000000	PF4V1	platelet factor 4 variant 1
ILMN_1760647	0.922	0.030428	-2.5	-5.8837	-0.00224	84043947	HOXA3	homeobox A3
ILMN_1690289	0.922	0.030431	2.5	-5.8838	0.621	542000000	DUOX1	dual oxidase 1
ILMN_1744023	0.922	0.030466	-2.5	-5.8849	-0.593	NA
ILMN_1724915	0.922	0.030473	2.5	-5.8852	0.00155	58197569	TMEM244	transmembrane protein 244
ILMN_1658759	0.922	0.030532	-2.5	-5.8871	-0.224	197000000	PEX19	peroxisomal biogenesis factor 19
ILMN_1784364	0.922	0.030592	2.5	-5.889	0.814	38569455	STARD5	StAR related lipid transfer domain containing 5
ILMN_1798838	0.922	0.030636	-2.5	-5.8904	-0.0136	169000000	CTTN	cortactin
ILMN_1812327	0.922	0.03074	-2.5	-5.8937	-1.6	525000000	RNF19A	ring finger protein 19A, RBR E3 ubiquitin protein ligase
ILMN_1697189	0.922	0.030755	2.5	-5.8942	1.35	NA
ILMN_1797793	0.922	0.030847	2.5	-5.8971	0.774	168000000	BLVRB	biliverdin reductase B
ILMN_1716089	0.922	0.030853	-2.5	-5.8973	-0.131	259000000	KANK2	KN motif and ankyrin repeat domains 2
ILMN_1694589	0.922	0.030941	2.5	-5.9001	0.758	165000000	PAQR8	progestin and adipoQ receptor family member 8
ILMN_1744937	0.922	0.030961	-2.49	-5.9008	-0.963	157000000	PTPRM	protein tyrosine phosphatase, receptor type M
ILMN_2293692	0.922	0.030973	-2.49	-5.9011	-0.0486	120000000	CREBBP	CREB binding protein
ILMN_1658290	0.922	0.030996	-2.49	-5.9019	-0.451	972000000	METTL22	methyltransferase like 22
ILMN_1700994	0.922	0.031119	-2.49	-5.9058	-0.296	NA
ILMN_1769912	0.922	0.031135	-2.49	-5.9063	-0.00483	52317248	OR4K14	olfactory receptor family 4 subfamily K member 14
ILMN_1738401	0.922	0.0312	-2.49	-5.9083	-0.743	119000000	FOXC1	forkhead box C1
ILMN_1766054	0.922	0.031231	-2.49	-5.9093	-0.998	315000000	ABCA1	ATP binding cassette subfamily A member 1
ILMN_2310579	0.922	0.031234	-2.49	-5.9094	-0.00119	1000000000	PTPN20	protein tyrosine phosphatase, non-receptor type 20
ILMN_2198185	0.922	0.031278	2.49	-5.9108	0.452	134000000	TMEM187	transmembrane protein 187
ILMN_1775327	0.922	0.031364	-2.49	-5.9135	-0.758	938000000	PKM	pyruvate kinase, muscle
ILMN_1731478	0.922	0.031412	-2.49	-5.915	-0.00661	443000000	RGS3	regulator of G-protein signaling 3
ILMN_1738578	0.922	0.03149	-2.48	-5.9174	-0.00287	544000000	FILIP1L	filamin A interacting protein 1 like
ILMN_2354222	0.922	0.031503	2.48	-5.9178	1.27	88853065	SPAG8	sperm associated antigen 8
ILMN_1776858	0.922	0.031547	-2.48	-5.9192	-0.264	394000000	DUS4L	dihydrouridine synthase 4 like
ILMN_1762407	0.922	0.031638	-2.48	-5.922	-0.0439	145000000	CABLES2	Cdk5 and Abl enzyme substrate 2
ILMN_1693242	0.922	0.031647	-2.48	-5.9223	-0.65	21687251	ZNF296	zinc finger protein 296
ILMN_1755364	0.922	0.031764	-2.48	-5.9259	-0.267	324000000	RALA	RALA Ras like proto-oncogene A
ILMN_1760727	0.922	0.031811	2.48	-5.9274	0.648	207000000	ANG	angiogenin
ILMN_1714118	0.922	0.031847	2.48	-5.9285	1.46	612000000	CD164L2	CD164 molecule like 2
ILMN_1793543	0.922	0.031916	-2.48	-5.9306	-0.548	665000000	CIART	circadian associated repressor of transcription
ILMN_1686968	0.922	0.031996	-2.48	-5.9331	-0.322	38570114	ZNF362	zinc finger protein 362
ILMN_2086981	0.922	0.03201	-2.48	-5.9335	-0.0054	111000000	POU3F1	POU class 3 homeobox 1
ILMN_1684054	0.922	0.032033	-2.48	-5.9342	-0.903	948000000	ASAH1	N-acylsphingosine amidohydrolase 1
ILMN_1652017	0.922	0.032103	-2.47	-5.9364	-0.00252	23312379	PPEF1	protein phosphatase with EF-hand domain 1
ILMN_2360784	0.922	0.032135	2.47	-5.9373	0.526	111000000	RRBP1	ribosome binding protein 1
ILMN_1711516	0.922	0.032177	-2.47	-5.9386	-0.198	312000000	ATP6V1A	ATPase H+ transporting V1 subunit A
ILMN_1748150	0.922	0.03218	2.47	-5.9387	0.00483	749000000	SAMD7	sterile alpha motif domain containing 7
ILMN_1750785	0.922	0.03222	2.47	-5.9399	0.841	301000000	SYTL1	synaptotagmin like 1
ILMN_1667257	0.922	0.032229	-2.47	-5.9402	-0.159	115000000	SDHB	succinate dehydrogenase complex iron sulfur subunit B
ILMN_1786015	0.922	0.032262	-2.47	-5.9412	-0.491	300000000	CTCF	CCCTC-binding factor
ILMN_1734895	0.922	0.032267	2.47	-5.9413	0.243	732000000	SFT2D1	SFT2 domain containing 1
ILMN_1734483	0.922	0.03231	2.47	-5.9427	0.333	666000000	BSDC1	BSD domain containing 1
ILMN_1716026	0.922	0.032311	2.47	-5.9427	0.413	57546907	ARMCX6	armadillo repeat containing, X-linked 6
ILMN_1712632	0.922	0.032372	-2.47	-5.9445	-1.25	91823270	XDH	xanthine dehydrogenase
ILMN_1682799	0.922	0.032491	2.47	-5.9481	0.579	375000000	STAMBPL1	STAM binding protein like 1
ILMN_1661622	0.922	0.032491	2.47	-5.9482	0.375	565000000	TBC1D7	TBC1 domain family member 7
ILMN_1685930	0.922	0.032495	-2.47	-5.9483	-0.741	89111950	DNAJC24	DnaJ heat shock protein family (Hsp40) member C24
ILMN_1777074	0.922	0.032564	2.47	-5.9503	1.43	114000000	DNAH9	dynein axonemal heavy chain 9
ILMN_1654916	0.922	0.032606	-2.46	-5.9516	-0.0143	203000000	KIF7	kinesin family member 7
ILMN_1778717	0.922	0.032616	-2.46	-5.9519	-0.00863	41393589	DBF4	DBF4 zinc finger
ILMN_1698363	0.922	0.032637	-2.46	-5.9525	-0.00186	214000000	C15orf53	chromosome 15 open reading frame 53
ILMN_1815682	0.922	0.032721	-2.46	-5.9551	-0.279	54607103	HMCES	5-hydroxymethylcytosine (hmC) binding, ES cell-specific
ILMN_1669669	0.922	0.032735	-2.46	-5.9555	-0.2	150000000	KCMF1	potassium channel modulatory factor 1
ILMN_1815012	0.922	0.032747	2.46	-5.9558	0.329	536000000	EXOC7	exocyst complex component 7
ILMN_1742824	0.922	0.032769	-2.46	-5.9565	-1.24	558000000	SPATA13	spermatogenesis associated 13
ILMN_1763491	0.922	0.032807	2.46	-5.9576	0.992	1010000000	CKMT1B	creatine kinase, mitochondrial 1B
ILMN_2412336	0.922	0.0329	-2.46	-5.9604	-0.793	360000000	AKR1C2	aldo-keto reductase family 1, member C2
ILMN_2137208	0.922	0.033063	-2.46	-5.9653	-0.76	38348210	GOLT1A	golgi transport 1A
ILMN_1697962	0.922	0.033077	2.46	-5.9657	0.57	94721323	NSMCE1	NSE1 homolog, SMC5-SMC6 complex component
ILMN_1688317	0.922	0.033116	2.46	-5.9668	0.00341	157000000	ZNF160	zinc finger protein 160
ILMN_1757825	0.922	0.033121	-2.46	-5.967	-0.0204	111000000	ZNF230	zinc finger protein 230
ILMN_1713499	0.922	0.033179	-2.45	-5.9687	-0.00226	326000000	WISP1	WNT1 inducible signaling pathway protein 1
ILMN_1782953	0.922	0.033189	2.45	-5.969	0.00481	NA
ILMN_1726169	0.922	0.03344	2.45	-5.9764	0.499	526000000	EDF1	endothelial differentiation related factor 1
ILMN_1717165	0.922	0.033445	2.45	-5.9765	0.366	48375183	IGBP1	immunoglobulin (CD79A) binding protein 1
ILMN_1702501	0.922	0.033448	2.45	-5.9766	0.466	975000000	RPS6KA2	ribosomal protein S6 kinase A2
ILMN_2299045	0.922	0.033521	-2.45	-5.9787	-0.246	38787903	BMP2K	BMP2 inducible kinase
ILMN_1757415	0.922	0.033617	-2.45	-5.9816	-0.379	282000000	COA7	cytochrome c oxidase assembly factor 7 (putative)
ILMN_2362439	0.922	0.033645	-2.45	-5.9824	-0.00321	366000000	C19orf12	chromosome 19 open reading frame 12
ILMN_1652521	0.922	0.033655	-2.45	-5.9826	-0.434	33598962	MTMR9	myotubularin related protein 9
ILMN_1745329	0.922	0.033702	-2.45	-5.984	-0.469	1000000000	PRR14	proline rich 14
ILMN_1724700	0.922	0.033807	-2.44	-5.9871	-0.573	146000000	RIOK3	RIO kinase 3
ILMN_2202096	0.922	0.033879	-2.44	-5.9891	-0.00182	209000000	IFNA4	interferon alpha 4
ILMN_1667453	0.922	0.03396	-2.44	-5.9915	-0.633	343000000	HINFP	histone H4 transcription factor
ILMN_1704753	0.922	0.034014	-2.44	-5.993	-0.677	263000000	EPAS1	endothelial PAS domain protein 1
ILMN_1674394	0.922	0.034052	2.44	-5.9942	0.337	41327713	APMAP	adipocyte plasma membrane associated protein
ILMN_1757995	0.922	0.034056	-2.44	-5.9942	-0.718	111000000	PARP2	poly(ADP-ribose) polymerase 2
ILMN_1657913	0.922	0.03409	-2.44	-5.9952	-0.00366	NA
ILMN_1697088	0.922	0.034096	-2.44	-5.9954	-0.00519	157000000	ARMC5	armadillo repeat containing 5
ILMN_1811195	0.922	0.034158	-2.44	-5.9972	-0.426	1020000000	ZNF211	zinc finger protein 211
ILMN_2363668	0.922	0.034242	2.44	-5.9996	0.778	224000000	YIF1B	Yip1 interacting factor homolog B, membrane trafficking protein
ILMN_1709894	0.922	0.034282	-2.44	-6.0007	-0.474	955000000	CLPX	caseinolytic mitochondrial matrix peptidase chaperone subunit
ILMN_1655137	0.922	0.034346	-2.43	-6.0026	-0.758	299000000	ZCCHC11	zinc finger CCHC-type containing 11
ILMN_1717674	0.922	0.034354	-2.43	-6.0028	-0.256	261000000	PEPD	peptidase D
ILMN_1737580	0.922	0.034446	2.43	-6.0054	0.563	313000000	DESI1	desumoylating isopeptidase 1
ILMN_2378404	0.922	0.034485	-2.43	-6.0065	-0.00997	NA
ILMN_1729450	0.922	0.034524	2.43	-6.0076	0.00684	305000000	C16orf62	chromosome 16 open reading frame 62
ILMN_1740523	0.922	0.034675	-2.43	-6.0119	-0.683	NA
ILMN_1729514	0.922	0.034677	-2.43	-6.0119	-0.00758	31343534	CMTM4	CKLF like MARVEL transmembrane domain containing 4
ILMN_2252705	0.922	0.034712	-2.43	-6.0129	-0.0089	385000000	VPS13B	vacuolar protein sorting 13 homolog B
ILMN_1673191	0.922	0.0348	-2.43	-6.0154	-0.0299	126000000	S100A7A	S100 calcium binding protein A7A
ILMN_1744862	0.922	0.034812	-2.43	-6.0158	-0.0132	134000000	TGFBR2	transforming growth factor beta receptor 2
ILMN_2206141	0.922	0.034815	-2.43	-6.0158	-0.00922	32699144	BAGE5	B melanoma antigen family member 5
ILMN_1779536	0.922	0.034831	-2.43	-6.0163	-0.00799	247000000	KIZ	kizuna centrosomal protein
ILMN_1734608	0.922	0.03506	-2.42	-6.0227	-0.255	189000000	ZNF77	zinc finger protein 77
ILMN_1691188	0.922	0.035081	-2.42	-6.0233	-0.224	313000000	UIMC1	ubiquitin interaction motif containing 1
ILMN_1758087	0.922	0.035112	-2.42	-6.0241	-1.04	315000000	TAOK1	TAO kinase 1
ILMN_2238506	0.922	0.035145	-2.42	-6.025	-0.00467	117000000	POMT1	protein O-mannosyltransferase 1
ILMN_1659270	0.922	0.035151	2.42	-6.0252	0.0068	24497624	OTP	orthopedia homeobox
ILMN_1656676	0.922	0.035167	-2.42	-6.0257	-0.387	210000000	ZYG11B	zyg-11 family member B, cell cycle regulator
ILMN_1742461	0.922	0.035196	2.42	-6.0265	0.313	157000000	UAP1	UDP-N-acetylglucosamine pyrophosphorylase 1
ILMN_2388466	0.922	0.035222	-2.42	-6.0272	-0.496	188000000	TIA1	TIA1 cytotoxic granule-associated RNA binding protein
ILMN_1799516	0.922	0.035231	-2.42	-6.0274	-0.262	735000000	DNAJC9	DnaJ heat shock protein family (Hsp40) member C9
ILMN_1656144	0.922	0.035244	2.42	-6.0278	0.00333	342000000	MAPKAPK2	mitogen-activated protein kinase-activated protein kinase 2
ILMN_1803317	0.922	0.035281	2.42	-6.0288	0.381	360000000	SPOUT1	SPOUT domain containing methyltransferase 1
ILMN_1797310	0.922	0.035311	2.42	-6.0297	0.416	312000000	ATP6V1D	ATPase H+ transporting V1 subunit D
ILMN_1672148	0.922	0.035349	-2.42	-6.0307	-1.33	223000000	AKR1B10	aldo-keto reductase family 1 member B10
ILMN_1695356	0.922	0.035362	2.42	-6.0311	0.0124	285000000	RNF166	ring finger protein 166
ILMN_1660007	0.922	0.035381	-2.42	-6.0316	-0.00184	297000000	CCDC155	coiled-coil domain containing 155
ILMN_2272519	0.922	0.035498	-2.42	-6.0348	-0.00306	112000000	FGR	FGR proto-oncogene, Src family tyrosine kinase
ILMN_1783643	0.922	0.035562	-2.41	-6.0366	-0.00209	50897269	OR8K1	olfactory receptor family 8 subfamily K member 1
ILMN_2407824	0.922	0.035563	-2.41	-6.0366	-0.317	NA
ILMN_1668411	0.922	0.035587	-2.41	-6.0373	-0.672	42403584	FHL2	four and a half LIM domains 2
ILMN_2051381	0.922	0.035619	2.41	-6.0382	0.865	224000000	ALDH16A1	aldehyde dehydrogenase 16 family member A1
ILMN_1752575	0.922	0.035678	-2.41	-6.0398	-0.0117	NA
ILMN_1664098	0.922	0.035715	2.41	-6.0408	0.855	387000000	FASTK	Fas activated serine/threonine kinase
ILMN_2152502	0.922	0.035739	2.41	-6.0414	0.0221	219000000	MGC72080	MGC72080 pseudogene
ILMN_1697975	0.922	0.035756	-2.41	-6.0419	-0.0342	293000000	PHF14	PHD finger protein 14
ILMN_1802942	0.922	0.035765	-2.41	-6.0421	-0.00679	NA
ILMN_1775692	0.922	0.035854	-2.41	-6.0446	-0.441	312000000	EIF4G3	eukaryotic translation initiation factor 4 gamma 3
ILMN_1671048	0.922	0.035875	-2.41	-6.0451	-0.0641	342000000	ZNF644	zinc finger protein 644
ILMN_1656826	0.922	0.035975	-2.41	-6.0479	-0.472	89142742	SH3RF1	SH3 domain containing ring finger 1
ILMN_1662140	0.922	0.036007	-2.41	-6.0487	-0.00595	1000000000	SGPP2	sphingosine-1-phosphate phosphatase 2
ILMN_1673704	0.922	0.036032	-2.41	-6.0494	-0.0398	197000000	INA	internexin neuronal intermediate filament protein alpha
ILMN_1685431	0.922	0.036116	-2.41	-6.0517	-0.00339	388000000	DZIP1	DAZ interacting zinc finger protein 1
ILMN_1692575	0.922	0.036134	-2.41	-6.0522	-0.623	387000000	SFSWAP	splicing factor SWAP homolog
ILMN_1704022	0.922	0.036183	-2.4	-6.0535	-0.00734	961000000	TMEM207	transmembrane protein 207
ILMN_2400500	0.922	0.036197	2.4	-6.0539	0.325	340000000	CERS2	ceramide synthase 2
ILMN_1674064	0.922	0.036264	-2.4	-6.0557	-0.0509	1010000000	ZNF225	zinc finger protein 225
ILMN_1744545	0.922	0.036265	2.4	-6.0557	0.00904	150000000	ZNRF4	zinc and ring finger 4
ILMN_2277426	0.922	0.036269	-2.4	-6.0558	-0.0139	587000000	LCK	LCK proto-oncogene, Src family tyrosine kinase
ILMN_2189605	0.922	0.036275	-2.4	-6.056	-0.344	283000000	FAM122B	family with sequence similarity 122B
ILMN_1718171	0.922	0.036407	-2.4	-6.0595	-0.0578	73088830	MED26	mediator complex subunit 26
ILMN_1693490	0.922	0.036409	2.4	-6.0596	0.246	430000000	SEC11A	SEC11 homolog A, signal peptidase complex subunit
ILMN_1723921	0.922	0.036483	2.4	-6.0615	0.00248	155000000	BEND7	BEN domain containing 7
ILMN_2093027	0.922	0.03653	2.4	-6.0628	0.46	194000000	MYO1B	myosin IB
ILMN_1723568	0.922	0.036543	-2.4	-6.0632	-0.00341	67003580	SPATA45	spermatogenesis associated 45
ILMN_1731666	0.922	0.036545	-2.4	-6.0632	-0.647	290000000	ZNF641	zinc finger protein 641
ILMN_1672554	0.922	0.03656	-2.4	-6.0636	-0.0481	571000000	ELP5	elongator acetyltransferase complex subunit 5
ILMN_1753241	0.922	0.03658	-2.4	-6.0641	-0.647	18765742	SNTA1	syntrophin alpha 1
ILMN_1683175	0.922	0.036675	2.4	-6.0667	0.418	359000000	RPP25L	ribonuclease P/MRP subunit p25 like
ILMN_2205896	0.922	0.036737	-2.4	-6.0683	-0.258	62632708	MEIS3P1	Meis homeobox 3 pseudogene 1
ILMN_2318638	0.922	0.036789	-2.4	-6.0697	-0.466	523000000	TGIF1	TGFB induced factor homeobox 1
ILMN_2391071	0.922	0.036825	-2.39	-6.0707	-0.00197	221000000	CSH2	chorionic somatomammotropin hormone 2
ILMN_2364022	0.922	0.036858	2.39	-6.0715	0.434	333000000	SLC16A3	solute carrier family 16 member 3
ILMN_1718731	0.922	0.036937	-2.39	-6.0736	-0.00892	117000000	KLK5	kallikrein related peptidase 5
ILMN_1697694	0.922	0.036941	-2.39	-6.0737	-0.203	531000000	ATP6AP1	ATPase H+ transporting accessory protein 1
ILMN_1702503	0.922	0.036951	-2.39	-6.074	-0.789	207000000	ALDH3A1	aldehyde dehydrogenase 3 family member A1
ILMN_1652381	0.922	0.037002	2.39	-6.0753	0.00403	NA
ILMN_2304404	0.922	0.037014	-2.39	-6.0756	-0.0116	74316008	PBLD	phenazine biosynthesis like protein domain containing
ILMN_1724040	0.922	0.037096	-2.39	-6.0778	-0.411	95147339	SOWAHC	sosondowah ankyrin repeat domain family member C
ILMN_1782292	0.922	0.037107	-2.39	-6.0781	-0.261	112000000	LAMP1	lysosomal associated membrane protein 1
ILMN_1654385	0.922	0.037199	-2.39	-6.0805	-0.447	217000000	ASB13	ankyrin repeat and SOCS box containing 13
ILMN_2081988	0.922	0.037204	-2.39	-6.0806	-0.342	212000000	LANCL1	LanC like 1
ILMN_1736054	0.922	0.037269	2.39	-6.0824	0.735	217000000	SUB1	SUB1 homolog, transcriptional regulator
ILMN_1809583	0.922	0.037327	-2.39	-6.0839	-0.525	120000000	CREBBP	CREB binding protein
ILMN_1764522	0.922	0.037351	-2.39	-6.0845	-0.256	127000000	LMBR1	limb development membrane protein 1
ILMN_2187830	0.922	0.037358	2.39	-6.0847	0.77	313000000	CCNH	cyclin H
ILMN_1695946	0.922	0.037414	2.39	-6.0861	0.794	146000000	TRNP1	TMF1-regulated nuclear protein 1
ILMN_1777513	0.922	0.037423	2.39	-6.0864	0.0485	146000000	KCTD11	potassium channel tetramerization domain containing 11
ILMN_1742854	0.922	0.037468	2.38	-6.0875	0.00252	NA
ILMN_2346316	0.922	0.037468	-2.38	-6.0876	-0.00919	NA
ILMN_2076940	0.922	0.037477	2.38	-6.0878	0.505	400000000	MEAF6	MYST/Esa1 associated factor 6
ILMN_2109489	0.922	0.037513	2.38	-6.0887	1.94	222000000	GZMB	granzyme B
ILMN_1718907	0.922	0.037543	-2.38	-6.0895	-0.603	372000000	TSHZ1	teashirt zinc finger homeobox 1
ILMN_1671087	0.922	0.037567	2.38	-6.0901	0.00327	285000000	C6orf222	chromosome 6 open reading frame 222
ILMN_1788650	0.922	0.037601	-2.38	-6.091	-0.0106	346000000	GPHB5	glycoprotein hormone beta 5
ILMN_1696284	0.922	0.037687	-2.38	-6.0932	-0.00346	60115826	CLDN18	claudin 18
ILMN_1783231	0.922	0.037746	2.38	-6.0948	1.27	194000000	PLEKHB1	pleckstrin homology domain containing B1
ILMN_1718206	0.922	0.037763	2.38	-6.0952	0.00693	346000000	KIAA0100	KIAA0100
ILMN_1666111	0.922	0.037769	-2.38	-6.0954	-0.00244	94536801	YTHDC1	YTH domain containing 1
ILMN_1751656	0.922	0.037835	-2.38	-6.097	-0.361	40548370	KLF11	Kruppel like factor 11
ILMN_1671158	0.922	0.037838	2.38	-6.0971	0.409	312000000	MRPL13	mitochondrial ribosomal protein L13
ILMN_1766359	0.922	0.037917	-2.38	-6.0992	-0.186	1040000000	GATAD2B	GATA zinc finger domain containing 2B
ILMN_1745513	0.922	0.037938	2.38	-6.0997	0.832	114000000	MCAT	malonyl-CoA-acyl carrier protein transacylase
ILMN_1710697	0.922	0.037943	2.38	-6.0998	0.331	188000000	BUD31	BUD31 homolog
ILMN_1723087	0.922	0.037965	2.38	-6.1004	0.00871	396000000	MDK	midkine (neurite growth-promoting factor 2)
ILMN_1668283	0.922	0.038005	2.38	-6.1014	0.828	290000000	HYAL2	hyaluronoglucosaminidase 2
ILMN_1764813	0.922	0.038006	-2.38	-6.1014	-0.309	155000000	B3GLCT	beta 3-glucosyltransferase
ILMN_2205622	0.922	0.038112	2.37	-6.1042	2.06	557000000	MUC2	mucin 2, oligomeric mucus/gel-forming
ILMN_2370907	0.922	0.038141	2.37	-6.1049	0.00769	217000000	RAD51D	RAD51 paralog D
ILMN_1721842	0.922	0.038165	-2.37	-6.1055	-0.692	599000000	RYBP	RING1 and YY1 binding protein
ILMN_2334303	0.922	0.038262	-2.37	-6.108	-0.491	970000000	SEC24B	SEC24 homolog B, COPII coat complex component
ILMN_1702824	0.922	0.038262	2.37	-6.108	0.00211	52353271	OR52W1	olfactory receptor family 52 subfamily W member 1
ILMN_1793476	0.922	0.038263	2.37	-6.108	1.05	47132586	PRKCDBP	protein kinase C delta binding protein
ILMN_1665428	0.922	0.038296	2.37	-6.1089	0.388	262000000	GSDMD	gasdermin D
ILMN_1801043	0.922	0.038346	2.37	-6.1101	0.69	89276752	GSN	gelsolin
ILMN_1735827	0.922	0.038395	2.37	-6.1114	0.333	145000000	NISCH	nischarin
ILMN_1679614	0.922	0.038436	2.37	-6.1124	0.924	687000000	SGSM3	small G protein signaling modulator 3
ILMN_1749213	0.922	0.03844	2.37	-6.1125	0.691	56243532	SDF2L1	stromal cell derived factor 2 like 1
ILMN_2407346	0.922	0.038447	2.37	-6.1127	0.0893	313000000	LDHD	lactate dehydrogenase D
ILMN_1729453	0.922	0.038474	-2.37	-6.1134	-0.334	270000000	TSPAN9	tetraspanin 9
ILMN_1752432	0.922	0.038501	-2.37	-6.114	-0.00305	74271906	CYFIP1	cytoplasmic FMR1 interacting protein 1
ILMN_2088847	0.922	0.038524	2.37	-6.1146	0.00979	210000000	OTUD5	OTU deubiquitinase 5
ILMN_1804357	0.922	0.038598	2.37	-6.1165	0.68	149000000	GNG4	G protein subunit gamma 4
ILMN_1784302	0.922	0.038604	-2.37	-6.1167	-0.00441	232000000	LIPJ	lipase family member J
ILMN_1803593	0.922	0.038612	-2.37	-6.1169	-0.0953	460000000	WNT3	Wnt family member 3
ILMN_1772369	0.922	0.038623	2.37	-6.1171	0.414	291000000	PDHA1	pyruvate dehydrogenase (lipoamide) alpha 1
ILMN_2336970	0.922	0.038633	2.37	-6.1174	0.00993	115000000	MUTYH	mutY DNA glycosylase
ILMN_1693650	0.922	0.038652	2.37	-6.1179	0.804	220000000	FES	FES proto-oncogene, tyrosine kinase
ILMN_1764709	0.922	0.038708	-2.37	-6.1193	-1.15	520000000	MAFB	MAF bZIP transcription factor B
ILMN_2186877	0.922	0.038721	-2.37	-6.1196	-0.731	741000000	EBLN2	endogenous Bornavirus-like nucleoprotein 2
ILMN_2344650	0.922	0.038747	-2.37	-6.1203	-0.0178	119000000	N4BP2L1	NEDD4 binding protein 2 like 1
ILMN_2153837	0.922	0.038748	2.37	-6.1203	0.497	149000000	SCNN1G	sodium channel epithelial 1 gamma subunit
ILMN_2395156	0.922	0.038752	-2.37	-6.1204	-0.00227	41349453	PRELP	proline and arginine rich end leucine rich repeat protein
ILMN_1800611	0.922	0.038832	2.36	-6.1224	0.159	109000000	CEP72	centrosomal protein 72
ILMN_1803650	0.922	0.038835	2.36	-6.1225	0.00549	297000000	MYCL	v-myc avian myelocytomatosis viral oncogene lung carcinoma derived homolog
ILMN_1730477	0.922	0.038838	-2.36	-6.1225	-0.00941	116000000	TAS2R43	taste 2 receptor member 43
ILMN_1769282	0.922	0.038857	-2.36	-6.123	-0.965	110000000	FRMD6	FERM domain containing 6
ILMN_2136089	0.922	0.038858	2.36	-6.123	1.03	NA
ILMN_1715607	0.922	0.038869	2.36	-6.1233	0.513	315000000	CHMP4A	charged multivesicular body protein 4A
ILMN_1757262	0.922	0.038923	-2.36	-6.1247	-0.515	209000000	ZBTB5	zinc finger and BTB domain containing 5
ILMN_1652314	0.922	0.039006	-2.36	-6.1267	-0.23	326000000	SPAG1	sperm associated antigen 1
ILMN_1670561	0.922	0.039012	2.36	-6.1269	1.1	55925650	TCEAL8	transcription elongation factor A like 8
ILMN_1770537	0.922	0.039036	-2.36	-6.1275	-0.0259	544000000	BEX3	brain expressed X-linked 3
ILMN_1733904	0.922	0.039151	2.36	-6.1303	0.717	40807481	BPIFB1	BPI fold containing family B member 1
ILMN_1757338	0.922	0.039178	-2.36	-6.131	-0.713	190000000	PLSCR4	phospholipid scramblase 4
ILMN_1779078	0.922	0.039219	2.36	-6.132	0.00193	52317240	OR4D11	olfactory receptor family 4 subfamily D member 11
ILMN_1657682	0.922	0.039271	-2.36	-6.1333	-0.321	25306276	GFM1	G elongation factor mitochondrial 1
ILMN_1715532	0.922	0.039277	-2.36	-6.1335	-0.00172	198000000	AKAP12	A-kinase anchoring protein 12
ILMN_1716973	0.922	0.039301	-2.36	-6.1341	-0.483	547000000	POLM	DNA polymerase mu
ILMN_1675677	0.922	0.039303	2.36	-6.1341	0.0385	14602456	TMPRSS3	transmembrane protease, serine 3
ILMN_2388669	0.922	0.039332	-2.36	-6.1348	-0.00813	164000000	GRIA3	glutamate ionotropic receptor AMPA type subunit 3
ILMN_1766346	0.922	0.039374	-2.36	-6.1359	-0.303	445000000	ZNF512B	zinc finger protein 512B
ILMN_1770502	0.922	0.039388	2.36	-6.1362	0.00911	164000000	DQX1	DEAQ-box RNA dependent ATPase 1
ILMN_1775074	0.922	0.039425	2.36	-6.1371	0.254	375000000	TUBGCP2	tubulin gamma complex associated protein 2
ILMN_1694111	0.922	0.039483	2.35	-6.1386	0.424	306000000	PNKP	polynucleotide kinase 3'-phosphatase
ILMN_1774813	0.922	0.039539	2.35	-6.1399	0.00377	269000000	GPR173	G protein-coupled receptor 173
ILMN_1766438	0.922	0.039664	-2.35	-6.143	-0.00312	53828731	OR5H6	olfactory receptor family 5 subfamily H member 6 (gene/pseudogene)
ILMN_1755115	0.922	0.039687	2.35	-6.1436	0.526	78190459	RPL23	ribosomal protein L23
ILMN_1768181	0.922	0.039729	2.35	-6.1446	0.987	116000000	TOR3A	torsin family 3 member A
ILMN_1723535	0.922	0.03973	-2.35	-6.1446	-0.264	470000000	P2RY2	purinergic receptor P2Y2
ILMN_1681657	0.922	0.039761	-2.35	-6.1454	-0.00432	336000000	MAP4K4	mitogen-activated protein kinase kinase kinase kinase 4
ILMN_2124241	0.922	0.039784	-2.35	-6.1459	-0.00169	290000000	MUM1L1	MUM1 like 1
ILMN_1768176	0.922	0.039785	2.35	-6.146	0.39	32306538	PBDC1	polysaccharide biosynthesis domain containing 1
ILMN_1791884	0.922	0.039842	-2.35	-6.1473	-0.499	NA
ILMN_1802519	0.922	0.039868	2.35	-6.148	0.498	532000000	VPS36	vacuolar protein sorting 36 homolog
ILMN_2062687	0.922	0.039871	-2.35	-6.1481	-0.251	545000000	FARP2	FERM, ARH/RhoGEF and pleckstrin domain protein 2
ILMN_2400292	0.922	0.039892	-2.35	-6.1486	-0.468	205000000	MAPK9	mitogen-activated protein kinase 9
ILMN_1691702	0.922	0.039923	2.35	-6.1493	0.0212	116000000	ZNF775	zinc finger protein 775
ILMN_2129349	0.922	0.039942	2.35	-6.1498	0.462	215000000	TSSC1	tumor suppressing subtransferable candidate 1
ILMN_1740430	0.922	0.039983	-2.35	-6.1508	-0.0653	39777592	SLC2A4RG	SLC2A4 regulator
ILMN_1701603	0.922	0.040013	2.35	-6.1515	0.871	973000000	ALPL	alkaline phosphatase, liver/bone/kidney
ILMN_1694840	0.922	0.040105	-2.35	-6.1538	-0.879	960000000	MATN2	matrilin 2
ILMN_1791656	0.922	0.040167	-2.34	-6.1553	-0.559	31742483	EDRF1	erythroid differentiation regulatory factor 1
ILMN_2179717	0.922	0.040319	2.34	-6.1589	0.739	189000000	FAM189A2	family with sequence similarity 189 member A2
ILMN_1707175	0.922	0.04032	-2.34	-6.159	-0.00546	183000000	NSD1	nuclear receptor binding SET domain protein 1
ILMN_1779353	0.922	0.040334	-2.34	-6.1593	-0.743	970000000	PUS7	pseudouridylate synthase 7 (putative)
ILMN_1810727	0.922	0.040402	2.34	-6.1609	0.00318	666000000	SLC25A45	solute carrier family 25 member 45
ILMN_1728676	0.922	0.040411	-2.34	-6.1611	-0.348	121000000	KIAA0196	KIAA0196
ILMN_1767068	0.922	0.040412	-2.34	-6.1612	-0.0144	236000000	SMAD6	SMAD family member 6
ILMN_1709674	0.922	0.040427	-2.34	-6.1615	-0.00728	960000000	GFPT2	glutamine-fructose-6-phosphate transaminase 2
ILMN_1720287	0.922	0.040502	-2.34	-6.1633	-0.275	571000000	E4F1	E4F transcription factor 1
ILMN_1652929	0.922	0.040505	-2.34	-6.1634	-0.0563	303000000	POGZ	pogo transposable element with ZNF domain
ILMN_1813682	0.922	0.040567	2.34	-6.1649	0.496	323000000	MRPL53	mitochondrial ribosomal protein L53
ILMN_1655561	0.922	0.040593	-2.34	-6.1655	-0.473	514000000	ARPC3	actin related protein 2/3 complex subunit 3
ILMN_1663648	0.922	0.040619	-2.34	-6.1661	-0.00454	197000000	MTUS1	microtubule associated tumor suppressor 1
ILMN_2364852	0.922	0.040621	-2.34	-6.1662	-0.471	525000000	BTN2A1	butyrophilin subfamily 2 member A1
ILMN_1716907	0.922	0.04064	2.34	-6.1666	0.656	134000000	TMEM214	transmembrane protein 214
ILMN_2073520	0.922	0.040657	2.34	-6.167	0.00427	257000000	UNC80	unc-80 homolog, NALCN activator
ILMN_2395139	0.922	0.040723	-2.34	-6.1686	-0.216	388000000	SERPINB7	serpin family B member 7
ILMN_1734867	0.922	0.040728	-2.34	-6.1687	-0.0738	189000000	NR2C1	nuclear receptor subfamily 2 group C member 1
ILMN_1693843	0.922	0.040744	-2.34	-6.1691	-0.00244	NA
ILMN_1755234	0.922	0.040765	-2.34	-6.1696	-0.429	240000000	SSH3	slingshot protein phosphatase 3
ILMN_1726247	0.922	0.040794	-2.34	-6.1703	-0.00365	1030000000	ADAMTS16	ADAM metallopeptidase with thrombospondin type 1 motif 16
ILMN_1723414	0.922	0.040847	-2.33	-6.1716	-0.278	549000000	HACL1	2-hydroxyacyl-CoA lyase 1
ILMN_1706498	0.922	0.040911	2.33	-6.1731	0.634	1020000000	DSE	dermatan sulfate epimerase
ILMN_1653220	0.922	0.040918	2.33	-6.1733	0.425	196000000	PITPNM1	phosphatidylinositol transfer protein membrane associated 1
ILMN_1690822	0.922	0.040946	-2.33	-6.1739	-0.663	94721249	VAPA	VAMP associated protein A
ILMN_1712197	0.922	0.040952	-2.33	-6.1741	-0.638	525000000	KCNMB3	potassium calcium-activated channel subfamily M regulatory beta subunit 3
ILMN_1711853	0.922	0.040979	2.33	-6.1747	0.584	119000000	MED24	mediator complex subunit 24
ILMN_1776088	0.922	0.040982	2.33	-6.1748	0.604	759000000	NAT9	N-acetyltransferase 9 (putative)
ILMN_2112493	0.922	0.040982	-2.33	-6.1748	-0.284	150000000	DAP	death associated protein
ILMN_1791679	0.922	0.040996	2.33	-6.1751	1.19	116000000	DNER	delta/notch like EGF repeat containing
ILMN_1710221	0.922	0.041021	2.33	-6.1757	0.00528	306000000	GPR35	G protein-coupled receptor 35
ILMN_1789094	0.922	0.041088	2.33	-6.1773	0.00726	971000000	NINL	ninein like
ILMN_1812262	0.922	0.041162	2.33	-6.179	0.523	115000000	DDR1	discoidin domain receptor tyrosine kinase 1
ILMN_2295518	0.922	0.04121	2.33	-6.1801	0.00191	403000000	TRO	trophinin
ILMN_1744665	0.922	0.041227	-2.33	-6.1805	-0.638	189000000	EP300	E1A binding protein p300
ILMN_2104830	0.922	0.04123	2.33	-6.1806	1.01	700000000	ACP2	acid phosphatase 2, lysosomal
ILMN_1758895	0.922	0.041268	-2.33	-6.1815	-0.436	315000000	CTSK	cathepsin K
ILMN_1754643	0.922	0.041307	-2.33	-6.1824	-0.00444	NA
ILMN_2161971	0.922	0.04135	2.33	-6.1834	0.00235	336000000	WIPF3	WAS/WASL interacting protein family member 3
ILMN_2089977	0.922	0.041368	-2.33	-6.1839	-0.47	NA
ILMN_1752877	0.922	0.041368	-2.33	-6.1839	-0.00967	238000000	PHF1	PHD finger protein 1
ILMN_1811823	0.922	0.04137	2.33	-6.1839	0.85	294000000	MED25	mediator complex subunit 25
ILMN_2375002	0.922	0.0414	-2.33	-6.1846	-0.533	336000000	MAP4K4	mitogen-activated protein kinase kinase kinase kinase 4
ILMN_2181968	0.922	0.041445	2.33	-6.1857	0.00694	379000000	CBL	Cbl proto-oncogene
ILMN_1713505	0.922	0.041468	-2.33	-6.1862	-0.573	256000000	NPC1	NPC intracellular cholesterol transporter 1
ILMN_1670218	0.922	0.041492	2.33	-6.1868	0.331	32484988	EXOSC6	exosome component 6
ILMN_1663986	0.922	0.041584	-2.32	-6.1889	-0.0049	NA
ILMN_2053546	0.922	0.041626	2.32	-6.1899	0.409	NA
ILMN_2333440	0.922	0.041686	2.32	-6.1913	0.664	573000000	TM9SF1	transmembrane 9 superfamily member 1
ILMN_1677877	0.922	0.041717	2.32	-6.192	0.475	373000000	UBE2L3	ubiquitin conjugating enzyme E2 L3
ILMN_1692826	0.922	0.041737	-2.32	-6.1925	-0.179	NA
ILMN_2389347	0.922	0.041746	-2.32	-6.1927	-0.0217	66528641	NR3C1	nuclear receptor subfamily 3 group C member 1
ILMN_1656011	0.922	0.041748	2.32	-6.1927	1.63	56682943	RGS1	regulator of G-protein signaling 1
ILMN_1773935	0.922	0.041748	-2.32	-6.1927	-0.581	398000000	TMEM165	transmembrane protein 165
ILMN_1799082	0.922	0.041846	2.32	-6.195	0.438	71725359	ZNF609	zinc finger protein 609
ILMN_1775486	0.922	0.041945	-2.32	-6.1973	-0.231	210000000	SSPN	sarcospan
ILMN_1661646	0.922	0.041987	-2.32	-6.1983	-0.678	261000000	BANK1	B-cell scaffold protein with ankyrin repeats 1
ILMN_1760985	0.922	0.042025	-2.32	-6.1992	-0.00324	184000000	HFE2	hemochromatosis type 2 (juvenile)
ILMN_1783444	0.922	0.042093	-2.32	-6.2007	-0.0301	NA
ILMN_1792404	0.922	0.042157	-2.32	-6.2022	-0.00779	326000000	TM4SF4	transmembrane 4 L six family member 4
ILMN_1656942	0.922	0.042256	2.32	-6.2045	0.00598	808000000	PRICKLE3	prickle planar cell polarity protein 3
ILMN_2367233	0.922	0.042264	-2.31	-6.2047	-0.00809	113000000	ZNF654	zinc finger protein 654
ILMN_1812297	0.922	0.042276	-2.31	-6.2049	-0.0368	481000000	CYP26B1	cytochrome P450 family 26 subfamily B member 1
ILMN_1811238	0.922	0.04228	2.31	-6.205	0.00275	149000000	ALPK2	alpha kinase 2
ILMN_1651228	0.922	0.04229	2.31	-6.2052	0.598	71565158	RPS28	ribosomal protein S28
ILMN_1700384	0.922	0.042315	-2.31	-6.2058	-0.446	113000000	KIAA1522	KIAA1522
ILMN_1768071	0.922	0.042322	-2.31	-6.206	-0.00571	215000000	C2orf50	chromosome 2 open reading frame 50
ILMN_2180624	0.922	0.042323	2.31	-6.206	0.147	666000000	TMCO6	transmembrane and coiled-coil domains 6
ILMN_2306955	0.922	0.04234	-2.31	-6.2064	-0.552	544000000	PXYLP1	2-phosphoxylose phosphatase 1
ILMN_1708772	0.922	0.042376	-2.31	-6.2072	-0.00262	284000000	OR5B2	olfactory receptor family 5 subfamily B member 2
ILMN_1657204	0.922	0.042409	-2.31	-6.208	-0.197	226000000	SAE1	SUMO1 activating enzyme subunit 1
ILMN_1686562	0.922	0.042427	-2.31	-6.2084	-0.503	157000000	KIF13B	kinesin family member 13B
ILMN_1799150	0.922	0.042506	-2.31	-6.2102	-0.00473	65506327	PPM1J	protein phosphatase, Mg2+/Mn2+ dependent 1J
ILMN_2057826	0.922	0.04251	2.31	-6.2103	0.00687	590000000	PHF3	PHD finger protein 3
ILMN_2086095	0.922	0.042532	-2.31	-6.2108	-0.458	33946335	ID2	inhibitor of DNA binding 2, HLH protein
ILMN_2307407	0.922	0.042538	2.31	-6.2109	0.00326	323000000	C6orf25	chromosome 6 open reading frame 25
ILMN_1810866	0.922	0.042564	2.31	-6.2115	0.00229	312000000	MRPS12	mitochondrial ribosomal protein S12
ILMN_1783023	0.922	0.042571	-2.31	-6.2117	-0.386	966000000	C5orf51	chromosome 5 open reading frame 51
ILMN_1717975	0.922	0.042583	2.31	-6.2119	0.0443	194000000	CYHR1	cysteine and histidine rich 1
ILMN_2103014	0.922	0.042642	2.31	-6.2133	0.00523	544000000	CFAP36	cilia and flagella associated protein 36
ILMN_2220187	0.922	0.04268	2.31	-6.2142	0.298	348000000	GFPT1	glutamine--fructose-6-phosphate transaminase 1
ILMN_1738579	0.922	0.042688	-2.31	-6.2143	-0.341	320000000	VHL	von Hippel-Lindau tumor suppressor
ILMN_2375484	0.922	0.042698	-2.31	-6.2146	-0.87	294000000	CPEB2	cytoplasmic polyadenylation element binding protein 2
ILMN_2396996	0.922	0.04275	2.31	-6.2157	0.5	567000000	PPCS	phosphopantothenoylcysteine synthetase
ILMN_1740415	0.922	0.042752	2.31	-6.2158	1.15	NA
ILMN_1787843	0.922	0.04278	2.31	-6.2164	0.46	308000000	HSDL2	hydroxysteroid dehydrogenase like 2
ILMN_2233366	0.922	0.042836	-2.31	-6.2177	-0.0415	352000000	ASAP1	ArfGAP with SH3 domain, ankyrin repeat and PH domain 1
ILMN_2353642	0.922	0.042857	2.31	-6.2182	0.844	662000000	ATP6V0B	ATPase H+ transporting V0 subunit b
ILMN_1736981	0.922	0.042879	-2.31	-6.2186	-0.00593	113000000	BRD4	bromodomain containing 4
ILMN_1803779	0.922	0.042906	2.31	-6.2193	0.356	339000000	AP2A2	adaptor related protein complex 2 alpha 2 subunit
ILMN_1712628	0.922	0.042913	-2.31	-6.2194	-0.658	313000000	GTF2IRD1	GTF2I repeat domain containing 1
ILMN_2408450	0.922	0.043052	-2.3	-6.2225	-0.611	996000000	UBA5	ubiquitin like modifier activating enzyme 5
ILMN_2337923	0.922	0.0431	-2.3	-6.2236	-0.623	974000000	TPD52L1	tumor protein D52-like 1
ILMN_1678922	0.922	0.043101	-2.3	-6.2236	-0.495	145000000	HERC4	HECT and RLD domain containing E3 ubiquitin protein ligase 4
ILMN_2394498	0.922	0.043116	-2.3	-6.224	-0.457	115000000	SYF2	SYF2 pre-mRNA splicing factor
ILMN_2411139	0.922	0.043169	2.3	-6.2252	0.303	38683848	FIBP	FGF1 intracellular binding protein
ILMN_2370535	0.922	0.043191	2.3	-6.2257	0.00477	524000000	GAS2L1	growth arrest specific 2 like 1
ILMN_2246894	0.922	0.043255	2.3	-6.2271	0.833	526000000	EDF1	endothelial differentiation related factor 1
ILMN_1789196	0.922	0.043257	-2.3	-6.2272	-0.634	47519615	TPM2	tropomyosin 2 (beta)
ILMN_1653163	0.922	0.043375	-2.3	-6.2298	-0.0276	55769571	ZSCAN2	zinc finger and SCAN domain containing 2
ILMN_1655307	0.922	0.04346	-2.3	-6.2317	-0.287	189000000	FAM136A	family with sequence similarity 136 member A
ILMN_2058975	0.922	0.043464	-2.3	-6.2318	-0.0225	195000000	UFL1	UFM1 specific ligase 1
ILMN_1724480	0.922	0.043506	-2.3	-6.2327	-0.521	196000000	AXIN2	axin 2
ILMN_2305249	0.922	0.043566	-2.3	-6.234	-0.00316	188000000	CELF4	CUGBP, Elav-like family member 4
ILMN_1766551	0.922	0.043569	2.3	-6.2341	1.13	949000000	CPA3	carboxypeptidase A3
ILMN_2224034	0.922	0.043572	-2.3	-6.2342	-0.00375	663000000	CETN3	centrin 3
ILMN_2394421	0.922	0.043574	2.3	-6.2342	0.00682	126000000	G6PC2	glucose-6-phosphatase catalytic subunit 2
ILMN_1690268	0.922	0.043587	-2.3	-6.2345	-0.295	1010000000	HNRNPUL1	heterogeneous nuclear ribonucleoprotein U like 1
ILMN_1771060	0.922	0.04363	2.3	-6.2355	0.00352	1010000000	SNRPD2	small nuclear ribonucleoprotein D2 polypeptide
ILMN_1775111	0.922	0.043632	2.3	-6.2355	0.369	1040000000	SND1	staphylococcal nuclease and tudor domain containing 1
ILMN_1688864	0.922	0.043647	-2.3	-6.2358	-0.00254	291000000	CABP4	calcium binding protein 4
ILMN_2278433	0.922	0.043665	-2.3	-6.2362	-0.459	NA
ILMN_1679796	0.922	0.043685	-2.3	-6.2367	-0.425	209000000	TOMM20	translocase of outer mitochondrial membrane 20
ILMN_1727540	0.922	0.043696	-2.3	-6.2369	-0.608	988000000	C1orf112	chromosome 1 open reading frame 112
ILMN_1724609	0.922	0.043762	-2.29	-6.2384	-0.304	413000000	SLC2A8	solute carrier family 2 member 8
ILMN_1701127	0.922	0.043777	-2.29	-6.2387	-0.0486	225000000	CC2D1A	coiled-coil and C2 domain containing 1A
ILMN_1761828	0.922	0.043778	-2.29	-6.2387	-0.327	44829053	E2F4	E2F transcription factor 4
ILMN_1805098	0.922	0.043931	-2.29	-6.2421	-0.00195	260000000	PDE1B	phosphodiesterase 1B
ILMN_1662741	0.922	0.043932	2.29	-6.2421	0.764	183000000	LPAR2	lysophosphatidic acid receptor 2
ILMN_1774982	0.922	0.043939	2.29	-6.2423	0.603	528000000	CDC42EP5	CDC42 effector protein 5
ILMN_1815773	0.922	0.043949	2.29	-6.2425	1.56	21040262	TMEM190	transmembrane protein 190
ILMN_1671067	0.922	0.044046	-2.29	-6.2446	-0.0258	NA
ILMN_1778668	0.922	0.044121	-2.29	-6.2463	-0.872	48255904	TAGLN	transgelin
ILMN_2088612	0.922	0.044139	-2.29	-6.2467	-0.448	149000000	XPO4	exportin 4
ILMN_2082593	0.922	0.044189	-2.29	-6.2478	-0.00273	751000000	KIR3DL3	killer cell immunoglobulin like receptor, three Ig domains and long cytoplasmic tail 3
ILMN_1723846	0.922	0.044204	-2.29	-6.2481	-0.36	45827722	METTL21B	methyltransferase like 21B
ILMN_1692169	0.922	0.044206	-2.29	-6.2482	-0.00202	335000000	NAA20	N(alpha)-acetyltransferase 20, NatB catalytic subunit
ILMN_2377669	0.922	0.044266	2.29	-6.2495	0.778	166000000	CD247	CD247 molecule
ILMN_1768031	0.922	0.044334	-2.29	-6.2509	-0.313	397000000	DEDD2	death effector domain containing 2
ILMN_1688160	0.922	0.044364	2.29	-6.2516	0.894	321000000	WDR27	WD repeat domain 27
ILMN_1802167	0.922	0.044378	2.29	-6.2519	0.721	393000000	ALDH1L1	aldehyde dehydrogenase 1 family member L1
ILMN_2356441	0.922	0.044428	2.29	-6.253	0.0199	22027559	CACNG6	calcium voltage-gated channel auxiliary subunit gamma 6
ILMN_2120695	0.922	0.044468	-2.29	-6.2539	-0.00533	183000000	TSPAN7	tetraspanin 7
ILMN_1706200	0.922	0.044486	-2.29	-6.2543	-0.037	646000000	MED15	mediator complex subunit 15
ILMN_1800451	0.922	0.044513	-2.28	-6.2548	-0.514	38146093	MED16	mediator complex subunit 16
ILMN_1790562	0.922	0.044523	-2.28	-6.2551	-0.125	NA
ILMN_1740749	0.922	0.044544	2.28	-6.2555	0.591	18390348	RPL7A	ribosomal protein L7a
ILMN_1688041	0.922	0.044573	2.28	-6.2561	0.343	663000000	TMEM53	transmembrane protein 53
ILMN_1661325	0.922	0.044598	-2.28	-6.2567	-0.0226	756000000	PKP4	plakophilin 4
ILMN_1705570	0.922	0.044608	2.28	-6.2569	0.516	95113660	H2AFY2	H2A histone family member Y2
ILMN_1806733	0.922	0.044645	-2.28	-6.2577	-0.0193	111000000	COL18A1	collagen type XVIII alpha 1 chain
ILMN_1763036	0.922	0.044662	-2.28	-6.2581	-0.863	NA
ILMN_2131926	0.922	0.044669	-2.28	-6.2582	-0.0115	584000000	ZNF718	zinc finger protein 718
ILMN_1716517	0.922	0.044734	2.28	-6.2596	0.00386	NA
ILMN_1688953	0.922	0.044793	-2.28	-6.2609	-0.473	324000000	ARHGAP19	Rho GTPase activating protein 19
ILMN_1697701	0.922	0.044857	2.28	-6.2623	0.326	962000000	PLEKHJ1	pleckstrin homology domain containing J1
ILMN_1736730	0.922	0.044974	-2.28	-6.2648	-0.616	291000000	CARMIL1	capping protein regulator and myosin 1 linker 1
ILMN_1723117	0.922	0.044987	-2.28	-6.2651	-0.466	113000000	IPO9	importin 9
ILMN_2057479	0.922	0.044992	2.28	-6.2652	1.04	269000000	EGFL6	EGF like domain multiple 6
ILMN_1797074	0.922	0.044994	2.28	-6.2652	0.308	296000000	EMG1	EMG1, N1-specific pseudouridine methyltransferase
ILMN_1710161	0.922	0.045055	-2.28	-6.2665	-0.0056	314000000	GJA9	gap junction protein alpha 9
ILMN_1724738	0.922	0.045126	-2.28	-6.2681	-0.00407	110000000	TFR2	transferrin receptor 2
ILMN_1653613	0.922	0.045167	2.28	-6.2689	0.258	320000000	PIGO	phosphatidylinositol glycan anchor biosynthesis class O
ILMN_1779043	0.922	0.045217	2.28	-6.27	1.69	22027559	CACNG6	calcium voltage-gated channel auxiliary subunit gamma 6
ILMN_1720274	0.922	0.045248	-2.28	-6.2707	-0.00493	148000000	PRR30	proline rich 30
ILMN_1739813	0.922	0.045272	2.28	-6.2712	1.08	24497563	HYAL1	hyaluronoglucosaminidase 1
ILMN_2066904	0.922	0.045294	-2.27	-6.2716	-0.00507	612000000	OR4C12	olfactory receptor family 4 subfamily C member 12
ILMN_1733364	0.922	0.045296	-2.27	-6.2717	-0.00468	223000000	QRSL1	glutaminyl-tRNA synthase (glutamine-hydrolyzing)-like 1
ILMN_1753135	0.922	0.045331	-2.27	-6.2724	-0.00397	320000000	ALK	anaplastic lymphoma receptor tyrosine kinase
ILMN_1732809	0.922	0.045414	-2.27	-6.2742	-0.31	118000000	ALG9	ALG9, alpha-1,2-mannosyltransferase
ILMN_2252136	0.922	0.045433	2.27	-6.2746	0.81	196000000	YWHAE	tyrosine 3-monooxygenase/tryptophan 5-monooxygenase activation protein epsilon
ILMN_1713397	0.922	0.045446	-2.27	-6.2749	-0.827	47825360	NCCRP1	non-specific cytotoxic cell receptor protein 1 homolog (zebrafish)
ILMN_1691007	0.922	0.045456	-2.27	-6.2751	-0.00723	17196625	PNPLA3	patatin like phospholipase domain containing 3
ILMN_1720930	0.922	0.045466	2.27	-6.2753	0.00703	82546839	CMTM4	CKLF like MARVEL transmembrane domain containing 4
ILMN_2370365	0.922	0.045477	-2.27	-6.2755	-0.582	31881681	RFC4	replication factor C subunit 4
ILMN_1655622	0.922	0.045511	-2.27	-6.2763	-0.288	755000000	THAP12	THAP domain containing 12
ILMN_1667883	0.922	0.045518	-2.27	-6.2764	-0.382	50959109	THOC5	THO complex 5
ILMN_2353161	0.922	0.04554	2.27	-6.2769	0.601	294000000	MSLN	mesothelin
ILMN_1711189	0.922	0.045553	-2.27	-6.2772	-0.484	743000000	EXOSC10	exosome component 10
ILMN_1776777	0.922	0.045556	-2.27	-6.2772	-0.21	302000000	ADAR	adenosine deaminase, RNA specific
ILMN_1752895	0.922	0.045578	2.27	-6.2777	0.367	296000000	STX8	syntaxin 8
ILMN_1751897	0.922	0.045623	-2.27	-6.2786	-0.00284	270000000	PM20D1	peptidase M20 domain containing 1
ILMN_2347807	0.922	0.045793	-2.27	-6.2822	-0.517	67944631	EXOC1	exocyst complex component 1
ILMN_1753950	0.922	0.045817	-2.27	-6.2827	-0.00419	994000000	ZNF326	zinc finger protein 326
ILMN_2325506	0.922	0.045832	2.27	-6.283	0.573	575000000	BCAS4	breast carcinoma amplified sequence 4
ILMN_1780189	0.922	0.045865	2.27	-6.2837	0.335	313000000	PSMC5	proteasome 26S subunit, ATPase 5
ILMN_2347622	0.922	0.04587	2.27	-6.2839	0.00262	34878843	TRIM55	tripartite motif containing 55
ILMN_1772132	0.922	0.045937	-2.27	-6.2853	-0.155	50345985	ATP5B	ATP synthase, H+ transporting, mitochondrial F1 complex, beta polypeptide
ILMN_2187002	0.922	0.045959	-2.27	-6.2857	-0.00234	52353289	OR8H1	olfactory receptor family 8 subfamily H member 1
ILMN_2090105	0.922	0.045986	2.27	-6.2863	0.448	470000000	TAGLN2	transgelin 2
ILMN_1756220	0.922	0.046021	-2.27	-6.287	-0.369	38327633	DDX18	DEAD-box helicase 18
ILMN_2217056	0.922	0.046033	-2.27	-6.2873	-0.00672	50959134	BPY2B	basic charge, Y-linked, 2B
ILMN_1740005	0.922	0.046121	2.26	-6.2891	0.454	124000000	SERPINF2	serpin family F member 2
ILMN_1767362	0.922	0.046153	-2.26	-6.2898	-0.00199	1010000000	ADAMTS6	ADAM metallopeptidase with thrombospondin type 1 motif 6
ILMN_1690523	0.922	0.046154	-2.26	-6.2898	-0.515	501000000	LRRC20	leucine rich repeat containing 20
ILMN_1713841	0.922	0.04618	-2.26	-6.2904	-0.429	188000000	LNX1	ligand of numb-protein X 1
ILMN_2312732	0.922	0.046201	-2.26	-6.2908	-0.61	1000000000	DPP8	dipeptidyl peptidase 8
ILMN_1671809	0.922	0.046226	2.26	-6.2913	0.227	557000000	DUSP22	dual specificity phosphatase 22
ILMN_2244547	0.922	0.046254	-2.26	-6.2919	-0.0797	87298842	ETNK1	ethanolamine kinase 1
ILMN_1681160	0.922	0.04628	-2.26	-6.2924	-0.00224	NA
ILMN_1687922	0.922	0.046299	-2.26	-6.2928	-0.258	42718019	RP9	retinitis pigmentosa 9 (autosomal dominant)
ILMN_1749930	0.922	0.046311	-2.26	-6.2931	-0.44	271000000	NDC1	NDC1 transmembrane nucleoporin
ILMN_1704380	0.922	0.046326	-2.26	-6.2934	-0.0685	270000000	INCA1	inhibitor of CDK, cyclin A1 interacting protein 1
ILMN_1765584	0.922	0.046344	-2.26	-6.2938	-0.00318	966000000	TMEM38A	transmembrane protein 38A
ILMN_2317751	0.922	0.046405	2.26	-6.295	0.884	115000000	REC8	REC8 meiotic recombination protein
ILMN_2409720	0.922	0.04644	-2.26	-6.2958	-0.00184	359000000	SLA2	Src like adaptor 2
ILMN_1667594	0.922	0.046456	-2.26	-6.2961	-0.00296	514000000	KLF10	Kruppel like factor 10
ILMN_1743747	0.922	0.046466	2.26	-6.2963	0.322	501000000	RUSC1	RUN and SH3 domain containing 1
ILMN_2410421	0.922	0.046486	-2.26	-6.2967	-0.0697	480000000	NBPF1	neuroblastoma breakpoint family member 1
ILMN_1769782	0.922	0.04651	-2.26	-6.2972	-0.0147	210000000	LAX1	lymphocyte transmembrane adaptor 1
ILMN_1741483	0.922	0.046525	-2.26	-6.2975	-0.785	914000000	HPS1	HPS1, biogenesis of lysosomal organelles complex 3 subunit 1
ILMN_2210934	0.922	0.046621	-2.26	-6.2995	-0.621	261000000	NR3C2	nuclear receptor subfamily 3 group C member 2
ILMN_2311041	0.922	0.046645	2.26	-6.3	0.864	170000000	MRPL52	mitochondrial ribosomal protein L52
ILMN_2341661	0.922	0.046705	-2.26	-6.3013	-0.0341	119000000	ETV4	ETS variant 4
ILMN_1671427	0.922	0.046719	-2.26	-6.3015	-0.357	63079686	FBXW4	F-box and WD repeat domain containing 4
ILMN_2054121	0.922	0.046721	-2.26	-6.3016	-0.00329	557000000	CLPSL2	colipase like 2
ILMN_1671022	0.922	0.046855	2.26	-6.3044	0.002	117000000	TRPV1	transient receptor potential cation channel subfamily V member 1
ILMN_1732426	0.922	0.046871	-2.25	-6.3047	-0.0429	224000000	CRHR1	corticotropin releasing hormone receptor 1
ILMN_1760040	0.922	0.046873	-2.25	-6.3047	-0.00759	NA
ILMN_1674533	0.922	0.046923	2.25	-6.3058	0.482	724000000	TRPV6	transient receptor potential cation channel subfamily V member 6
ILMN_1804656	0.922	0.047047	2.25	-6.3083	0.759	380000000	COX14	COX14, cytochrome c oxidase assembly factor
ILMN_1781791	0.922	0.047073	-2.25	-6.3088	-0.705	215000000	PRRG1	proline rich and Gla domain 1
ILMN_2179022	0.922	0.047076	2.25	-6.3089	0.00444	118000000	CDRT15P1	CMT1A duplicated region transcript 15 pseudogene 1
ILMN_1734176	0.922	0.04708	-2.25	-6.309	-0.00279	357000000	CGA	glycoprotein hormones, alpha polypeptide
ILMN_2340439	0.922	0.047121	-2.25	-6.3098	-0.0123	40806226	ZFP64	ZFP64 zinc finger protein
ILMN_1777479	0.922	0.047168	-2.25	-6.3108	-0.00407	1020000000	CDYL2	chromodomain Y-like 2
ILMN_1742782	0.922	0.047181	2.25	-6.311	0.00719	313000000	GPANK1	G-patch domain and ankyrin repeats 1
ILMN_1680110	0.922	0.047227	-2.25	-6.312	-0.544	47078273	ADIRF	adipogenesis regulatory factor
ILMN_2394193	0.922	0.047254	-2.25	-6.3125	-0.538	98986322	VCPKMT	valosin containing protein lysine methyltransferase
ILMN_2314244	0.922	0.047275	2.25	-6.313	1.87	207000000	LRRC23	leucine rich repeat containing 23
ILMN_1727992	0.922	0.047295	-2.25	-6.3134	-0.00177	306000000	FEZ1	fasciculation and elongation protein zeta 1
ILMN_1766176	0.922	0.04732	-2.25	-6.3139	-0.0118	631000000	RAP1A	RAP1A, member of RAS oncogene family
ILMN_1796245	0.922	0.047348	-2.25	-6.3144	-0.237	58331228	DNASE2	deoxyribonuclease 2, lysosomal
ILMN_1663716	0.922	0.047381	2.25	-6.3151	0.00194	524000000	CDHR1	cadherin related family member 1
ILMN_1659138	0.922	0.047598	2.25	-6.3195	0.00712	532000000	CACNA1F	calcium voltage-gated channel subunit alpha1 F
ILMN_1719867	0.922	0.047755	-2.24	-6.3227	-0.0127	145000000	RNF13	ring finger protein 13
ILMN_1803338	0.922	0.047783	-2.24	-6.3233	-0.0408	565000000	CCDC80	coiled-coil domain containing 80
ILMN_1741219	0.922	0.047811	-2.24	-6.3238	-0.658	194000000	RRAGB	Ras related GTP binding B
ILMN_1733305	0.922	0.047938	-2.24	-6.3264	-0.258	977000000	EIF2A	eukaryotic translation initiation factor 2A
ILMN_1791232	0.922	0.047943	-2.24	-6.3265	-0.575	190000000	SPRED2	sprouty related EVH1 domain containing 2
ILMN_2340908	0.922	0.047952	-2.24	-6.3267	-0.0326	544000000	SCML1	sex comb on midleg-like 1 (Drosophila)
ILMN_1801491	0.922	0.047987	2.24	-6.3274	0.0171	101000000	SLC26A2	solute carrier family 26 member 2
ILMN_1656656	0.922	0.047993	2.24	-6.3275	0.48	110000000	COX19	COX19, cytochrome c oxidase assembly factor
ILMN_1731644	0.922	0.047995	2.24	-6.3275	0.574	239000000	SETDB2	SET domain bifurcated 2
ILMN_1781906	0.922	0.048037	-2.24	-6.3284	-0.342	225000000	RBM17	RNA binding motif protein 17
ILMN_1734317	0.922	0.048083	-2.24	-6.3293	-0.253	332000000	DPF2	double PHD fingers 2
ILMN_1753404	0.922	0.048231	2.24	-6.3322	1.82	207000000	LRRC23	leucine rich repeat containing 23
ILMN_1782403	0.922	0.048252	-2.24	-6.3327	-0.0056	302000000	PRR11	proline rich 11
ILMN_1813314	0.922	0.048341	2.24	-6.3344	0.522	NA
ILMN_1696532	0.922	0.048358	-2.24	-6.3348	-0.394	301000000	RBBP5	RB binding protein 5, histone lysine methyltransferase complex subunit
ILMN_2121848	0.922	0.048445	-2.24	-6.3365	-0.00102	194000000	C9orf170	chromosome 9 open reading frame 170
ILMN_1802027	0.922	0.048468	2.24	-6.337	0.155	324000000	MGST2	microsomal glutathione S-transferase 2
ILMN_1749405	0.922	0.048508	-2.23	-6.3377	-0.319	565000000	KIAA1191	KIAA1191
ILMN_1653283	0.922	0.048584	-2.23	-6.3393	-0.00272	228000000	APP	amyloid beta precursor protein
ILMN_1779324	0.922	0.048632	2.23	-6.3402	1.15	194000000	GZMA	granzyme A
ILMN_2350801	0.922	0.048657	2.23	-6.3407	0.743	625000000	SLC25A29	solute carrier family 25 member 29
ILMN_1720124	0.922	0.048684	-2.23	-6.3412	-0.353	343000000	RCC2	regulator of chromosome condensation 2
ILMN_1766435	0.922	0.048732	-2.23	-6.3422	-0.243	18375679	WBP11	WW domain binding protein 11
ILMN_1691485	0.922	0.048743	2.23	-6.3424	0.00379	118000000	GTF2H2	general transcription factor IIH subunit 2
ILMN_1735333	0.922	0.04878	-2.23	-6.3431	-0.00416	615000000	NBR1	NBR1, autophagy cargo receptor
ILMN_2279961	0.922	0.048906	-2.23	-6.3456	-0.352	170000000	LAMP2	lysosomal associated membrane protein 2
ILMN_2408764	0.922	0.048964	2.23	-6.3468	0.022	15147327	CYP2A7	cytochrome P450 family 2 subfamily A member 7
ILMN_1668721	0.922	0.048978	-2.23	-6.347	-0.279	566000000	CCND3	cyclin D3
ILMN_1764061	0.922	0.048985	-2.23	-6.3472	-0.00632	117000000	F11	coagulation factor XI
ILMN_2210729	0.922	0.049019	2.23	-6.3478	0.612	32481212	STYXL1	serine/threonine/tyrosine interacting-like 1
ILMN_1785661	0.922	0.049091	2.23	-6.3493	0.504	966000000	ABHD17B	abhydrolase domain containing 17B
ILMN_2128750	0.922	0.049175	-2.23	-6.3509	-0.271	316000000	PTTG1IP	pituitary tumor-transforming 1 interacting protein
ILMN_1692706	0.922	0.049198	-2.23	-6.3513	-0.553	62122951	DCUN1D2	defective in cullin neddylation 1 domain containing 2
ILMN_1712027	0.922	0.049322	-2.23	-6.3538	-0.615	159000000	RSBN1L	round spermatid basic protein 1 like
ILMN_2066210	0.922	0.049336	-2.23	-6.354	-0.00986	150000000	SMIM15	small integral membrane protein 15
ILMN_1662492	0.922	0.049346	2.22	-6.3542	0.00217	299000000	GDNF	glial cell derived neurotrophic factor
ILMN_1737312	0.922	0.049353	-2.22	-6.3544	-0.413	544000000	SLC25A17	solute carrier family 25 member 17
ILMN_1739631	0.922	0.049413	-2.22	-6.3555	-0.00426	NA
ILMN_2049423	0.922	0.049443	-2.22	-6.3561	-0.00549	738000000	KLHL11	kelch like family member 11
ILMN_2245627	0.922	0.049466	-2.22	-6.3566	-0.00561	NA
ILMN_1793915	0.922	0.04948	-2.22	-6.3568	-0.00466	57242780	MXI1	MAX interactor 1, dimerization protein
ILMN_1660864	0.922	0.049524	2.22	-6.3577	0.0171	NA
ILMN_1681998	0.922	0.049542	2.22	-6.358	0.995	71773037	AP2B1	adaptor related protein complex 2 beta 1 subunit
ILMN_1766803	0.922	0.049628	2.22	-6.3597	0.489	56788363	TUBGCP6	tubulin gamma complex associated protein 6
ILMN_1795063	0.922	0.049629	-2.22	-6.3597	-0.469	807000000	ZADH2	zinc binding alcohol dehydrogenase domain containing 2
ILMN_1666727	0.922	0.049681	2.22	-6.3607	0.358	326000000	ZNF586	zinc finger protein 586
ILMN_2226304	0.922	0.049743	-2.22	-6.3619	-0.622	269000000	ANKRD50	ankyrin repeat domain 50
ILMN_1733430	0.922	0.049783	-2.22	-6.3627	-0.00202	255000000	KCNMB3	potassium calcium-activated channel subfamily M regulatory beta subunit 3
ILMN_2313730	0.922	0.049851	2.22	-6.364	0.457	111000000	RHOC	ras homolog family member C
ILMN_1796595	0.922	0.049852	-2.22	-6.364	-0.0873	171000000	C5orf22	chromosome 5 open reading frame 22
ILMN_2364864	0.922	0.04991	2.22	-6.3652	1.15	44955876	MB	myoglobin
ILMN_1724054	0.922	0.049936	-2.22	-6.3657	-0.00143	290000000	ZNF519	zinc finger protein 519
ILMN_1658639	0.922	0.049946	2.22	-6.3658	0.388	210000000	SLC46A3	solute carrier family 46 member 3
ILMN_1705111	0.922	0.049969	2.22	-6.3663	0.502	510000000	FNDC3A	fibronectin type III domain containing 3A
ILMN_1679290	0.922	0.049972	2.22	-6.3663	0.0218	209000000	LTK	leukocyte receptor tyrosine kinase
ILMN_1754076	0.922	0.049989	-2.22	-6.3667	-0.011	54112396	CACNA2D3	calcium voltage-gated channel auxiliary subunit alpha2delta 3
ILMN_1736548	0.922	0.050038	-2.22	-6.3676	-0.496	115000000	PHACTR4	phosphatase and actin regulator 4
ILMN_1797063	0.922	0.050072	-2.22	-6.3683	-0.00224	219000000	TRHDE	thyrotropin releasing hormone degrading enzyme
ILMN_2163070	0.922	0.050176	-2.22	-6.3703	-0.493	694000000	KHDC1	KH homology domain containing 1
ILMN_1735910	0.922	0.050196	2.22	-6.3706	0.41	222000000	VMO1	vitelline membrane outer layer 1 homolog
ILMN_1718405	0.922	0.050216	-2.21	-6.371	-0.0188	NA
ILMN_1724489	0.922	0.050328	-2.21	-6.3732	-0.482	31881681	RFC4	replication factor C subunit 4
ILMN_1690209	0.922	0.05036	2.21	-6.3738	0.00516	630000000	C1orf186	chromosome 1 open reading frame 186
ILMN_2200714	0.922	0.050399	-2.21	-6.3745	-0.00447	52421348	OR4F3	olfactory receptor family 4 subfamily F member 3
ILMN_1759563	0.922	0.050405	-2.21	-6.3746	-1.2	221000000	NRIP3	nuclear receptor interacting protein 3
ILMN_1811593	0.922	0.050422	-2.21	-6.375	-0.576	961000000	NIPAL1	NIPA like domain containing 1
ILMN_1669201	0.922	0.050522	-2.21	-6.3769	-0.403	525000000	ABCF2	ATP binding cassette subfamily F member 2
ILMN_1683492	0.922	0.050529	2.21	-6.377	0.443	157000000	SLC52A1	solute carrier family 52 member 1
ILMN_1788711	0.922	0.050539	-2.21	-6.3772	-0.00328	301000000	WNK1	WNK lysine deficient protein kinase 1
ILMN_1785926	0.922	0.05054	-2.21	-6.3772	-0.349	565000000	ZNF621	zinc finger protein 621
ILMN_1670547	0.922	0.050561	-2.21	-6.3776	-0.00196	NA
ILMN_1742427	0.922	0.050572	-2.21	-6.3778	-0.44	331000000	POLR1D	RNA polymerase I subunit D
ILMN_1733115	0.922	0.050575	-2.21	-6.3779	-0.618	545000000	RALGAPB	Ral GTPase activating protein non-catalytic beta subunit
ILMN_1708340	0.922	0.0506	-2.21	-6.3783	-0.475	570000000	DAPK1	death associated protein kinase 1
ILMN_2380418	0.922	0.05061	-2.21	-6.3785	-0.384	51479165	BICD2	BICD cargo adaptor 2
ILMN_1659950	0.922	0.050621	-2.21	-6.3788	-0.00406	57242791	APC2	APC2, WNT signaling pathway regulator
ILMN_1653708	0.922	0.050659	2.21	-6.3795	0.262	65787330	CORO1B	coronin 1B
ILMN_1702221	0.922	0.050664	-2.21	-6.3796	-0.00169	528000000	MCM8	minichromosome maintenance 8 homologous recombination repair factor
ILMN_1652906	0.922	0.050697	2.21	-6.3802	0.00202	544000000	GBGT1	globoside alpha-1,3-N-acetylgalactosaminyltransferase 1
ILMN_2101719	0.922	0.050738	-2.21	-6.381	-0.0351	198000000	FAM204A	family with sequence similarity 204 member A
ILMN_1791523	0.922	0.050791	2.21	-6.382	0.00512	507000000	RPE	ribulose-5-phosphate-3-epimerase
ILMN_2251047	0.922	0.050856	2.21	-6.3832	0.00391	194000000	SMARCC2	SWI/SNF related, matrix associated, actin dependent regulator of chromatin subfamily c member 2
ILMN_1759023	0.922	0.050898	2.21	-6.384	0.254	225000000	WFS1	wolframin ER transmembrane glycoprotein
ILMN_2389064	0.922	0.050909	2.21	-6.3842	0.00744	393000000	C15orf48	chromosome 15 open reading frame 48
ILMN_1719938	0.922	0.05098	2.21	-6.3855	0.0345	744000000	FGF11	fibroblast growth factor 11
ILMN_1764850	0.922	0.050984	2.21	-6.3856	0.53	385000000	HPCAL1	hippocalcin like 1
ILMN_1693905	0.922	0.051075	-2.2	-6.3873	-0.0854	242000000	HAT1	histone acetyltransferase 1
ILMN_1697493	0.922	0.051122	-2.2	-6.3882	-0.0684	NA
ILMN_2112730	0.922	0.051156	-2.2	-6.3888	-0.0213	149000000	SLC9A4	solute carrier family 9 member A4
ILMN_1738843	0.922	0.051168	-2.2	-6.3891	-0.00265	194000000	TSSK2	testis specific serine kinase 2
ILMN_1805910	0.922	0.051237	-2.2	-6.3904	-0.00722	662000000	MIER3	MIER family member 3
ILMN_1734205	0.922	0.051252	2.2	-6.3906	0.629	25777678	RASSF1	Ras association domain family member 1
ILMN_2211922	0.922	0.051353	2.2	-6.3925	0.0021	NA
ILMN_1653965	0.922	0.051379	-2.2	-6.393	-0.00126	1010000000	ITGB4	integrin subunit beta 4
ILMN_1799103	0.922	0.051432	-2.2	-6.394	-0.22	38149990	SNRPB	small nuclear ribonucleoprotein polypeptides B and B1
ILMN_1695821	0.922	0.051452	2.2	-6.3944	0.327	197000000	ACTR1B	ARP1 actin-related protein 1 homolog B, centractin beta
ILMN_2300396	0.922	0.051559	-2.2	-6.3964	-0.234	124000000	COMMD5	COMM domain containing 5
ILMN_1815644	0.922	0.051591	2.2	-6.397	0.00426	NA
ILMN_1787885	0.922	0.0516	2.2	-6.3971	0.609	118000000	NUDT18	nudix hydrolase 18
ILMN_1772383	0.922	0.051623	-2.2	-6.3975	-0.00138	255000000	ITPRIPL1	inositol 1,4,5-trisphosphate receptor interacting protein-like 1
ILMN_1792733	0.922	0.051732	2.2	-6.3996	1.26	24497505	FOXA3	forkhead box A3
ILMN_2169439	0.922	0.051734	-2.2	-6.3996	-0.445	496000000	ITGAV	integrin subunit alpha V
ILMN_1741960	0.922	0.051739	-2.2	-6.3997	-0.00112	124000000	DGKG	diacylglycerol kinase gamma
ILMN_2060578	0.922	0.051806	-2.2	-6.401	-0.00135	319000000	INSL5	insulin like 5
ILMN_1754130	0.922	0.051821	-2.2	-6.4012	-0.14	34147443	TRIM52	tripartite motif containing 52
ILMN_2189037	0.922	0.051858	-2.2	-6.4019	-0.0277	257000000	CFAP44	cilia and flagella associated protein 44
ILMN_1764380	0.922	0.051872	-2.2	-6.4022	-0.399	53832029	GLTP	glycolipid transfer protein
ILMN_1752867	0.922	0.051878	-2.2	-6.4023	-0.00392	67944637	TAS2R5	taste 2 receptor member 5
ILMN_1796179	0.922	0.051889	2.2	-6.4025	0.395	302000000	HIST1H2BK	histone cluster 1, H2bk
ILMN_2245676	0.922	0.051983	-2.19	-6.4042	-0.839	83641884	BTF3	basic transcription factor 3
ILMN_1770206	0.922	0.051993	-2.19	-6.4044	-0.18	123000000	GEMIN4	gem nuclear organelle associated protein 4
ILMN_2061452	0.922	0.052065	-2.19	-6.4057	-0.523	300000000	ORC2	origin recognition complex subunit 2
ILMN_2101526	0.922	0.052083	2.19	-6.4061	0.441	315000000	GGCT	gamma-glutamylcyclotransferase
ILMN_2297824	0.922	0.052128	-2.19	-6.4069	-0.00127	321000000	UBE2G2	ubiquitin conjugating enzyme E2 G2
ILMN_1740185	0.922	0.052192	-2.19	-6.4081	-0.232	671000000	TPMT	thiopurine S-methyltransferase
ILMN_1659905	0.922	0.052197	-2.19	-6.4082	-0.00181	192000000	FKBP10	FK506 binding protein 10
ILMN_2410540	0.922	0.052256	-2.19	-6.4092	-0.371	320000000	CASP2	caspase 2
ILMN_1696537	0.922	0.05228	-2.19	-6.4097	-1.48	308000000	DDIT4L	DNA damage inducible transcript 4 like
ILMN_1774836	0.922	0.052289	2.19	-6.4099	0.545	62739167	PLOD3	procollagen-lysine,2-oxoglutarate 5-dioxygenase 3
ILMN_1804988	0.922	0.052296	-2.19	-6.41	-0.435	73747827	MOAP1	modulator of apoptosis 1
ILMN_1766981	0.922	0.052302	-2.19	-6.4101	-0.211	165000000	UNC50	unc-50 inner nuclear membrane RNA binding protein
ILMN_1739854	0.922	0.05235	2.19	-6.411	0.00633	195000000	KATNBL1	katanin regulatory subunit B1 like 1
ILMN_2185984	0.922	0.052367	-2.19	-6.4113	-0.52	45935384	SASH1	SAM and SH3 domain containing 1
ILMN_2060891	0.922	0.052474	-2.19	-6.4132	-0.00314	967000000	PPP4R2	protein phosphatase 4 regulatory subunit 2
ILMN_1667893	0.922	0.052481	-2.19	-6.4134	-0.72	315000000	TNS3	tensin 3
ILMN_1678517	0.922	0.052533	2.19	-6.4143	0.00194	42794755	ACSL5	acyl-CoA synthetase long-chain family member 5
ILMN_1755657	0.922	0.052547	2.19	-6.4146	0.176	38570104	RASIP1	Ras interacting protein 1
ILMN_2063925	0.922	0.052593	-2.19	-6.4154	-0.251	527000000	CTNNBL1	catenin beta like 1
ILMN_1756921	0.922	0.052602	2.19	-6.4156	1.2	290000000	DNAI2	dynein axonemal intermediate chain 2
ILMN_1745271	0.922	0.052889	2.18	-6.4208	0.641	56699483	EXOSC4	exosome component 4
ILMN_1680754	0.922	0.052917	-2.18	-6.4213	-0.00214	171000000	A4GNT	alpha-1,4-N-acetylglucosaminyltransferase
ILMN_1688011	0.922	0.052919	2.18	-6.4213	0.318	88853067	UPF1	UPF1, RNA helicase and ATPase
ILMN_2355738	0.922	0.05298	-2.18	-6.4224	-0.16	102000000	INCENP	inner centromere protein
ILMN_1755643	0.922	0.053062	-2.18	-6.4239	-0.407	83267862	MGAT4A	mannosyl (alpha-1,3-)-glycoprotein beta-1,4-N-acetylglucosaminyltransferase, isozyme A
ILMN_1778673	0.922	0.053065	-2.18	-6.424	-0.216	50541945	GOLGA7	golgin A7
ILMN_1659820	0.922	0.053093	-2.18	-6.4245	-0.00616	1040000000	OLA1	Obg-like ATPase 1
ILMN_1662383	0.922	0.053143	-2.18	-6.4254	-0.492	301000000	ZRANB2	zinc finger RANBP2-type containing 2
ILMN_1762631	0.922	0.053156	-2.18	-6.4256	-0.00296	974000000	TSC2	tuberous sclerosis 2
ILMN_1700461	0.922	0.053163	2.18	-6.4257	0.376	217000000	PTGES3L-AARSD1	PTGES3L-AARSD1 readthrough
ILMN_1815238	0.922	0.053169	2.18	-6.4258	0.0109	NA
ILMN_2169025	0.922	0.053229	2.18	-6.4269	0.234	398000000	JOSD2	Josephin domain containing 2
ILMN_1798270	0.922	0.053269	2.18	-6.4276	0.62	169000000	SMCO4	single-pass membrane protein with coiled-coil domains 4
ILMN_2075757	0.922	0.053283	-2.18	-6.4279	-0.732	388000000	LRIG3	leucine rich repeats and immunoglobulin like domains 3
ILMN_1739236	0.922	0.053285	-2.18	-6.4279	-0.407	290000000	ZNF668	zinc finger protein 668
ILMN_1661860	0.922	0.053327	2.18	-6.4287	0.00677	354000000	ASPSCR1	ASPSCR1, UBX domain containing tether for SLC2A4
ILMN_1784217	0.922	0.053362	-2.18	-6.4293	-0.586	5902105	SOX15	SRY-box 15
ILMN_2358914	0.922	0.053362	2.18	-6.4293	0.534	527000000	SLC35C2	solute carrier family 35 member C2
ILMN_1724774	0.922	0.053394	-2.18	-6.4299	-0.00441	239000000	SYT3	synaptotagmin 3
ILMN_1728199	0.922	0.053441	-2.18	-6.4307	-0.505	546000000	POLE	DNA polymerase epsilon, catalytic subunit
ILMN_1673522	0.922	0.053481	-2.18	-6.4314	-1.15	157000000	MOCOS	molybdenum cofactor sulfurase
ILMN_1721127	0.922	0.053514	2.18	-6.432	0.00322	447000000	HIST1H3D	histone cluster 1, H3d
ILMN_1805512	0.922	0.053518	2.18	-6.4321	0.374	262000000	WDR13	WD repeat domain 13
ILMN_2184575	0.922	0.053663	-2.18	-6.4347	-0.00373	565000000	CCNI2	cyclin I family member 2
ILMN_2076640	0.922	0.053668	-2.18	-6.4348	-0.171	429000000	KHDRBS1	KH RNA binding domain containing, signal transduction associated 1
ILMN_1714756	0.922	0.05374	2.18	-6.4361	0.0712	413000000	YIPF5	Yip1 domain family member 5
ILMN_2054827	0.922	0.053753	-2.18	-6.4363	-0.00119	134000000	ZNF407	zinc finger protein 407
ILMN_1686626	0.922	0.053807	2.17	-6.4373	0.265	323000000	DDX39B	DEAD-box helicase 39B
ILMN_2363880	0.922	0.053887	-2.17	-6.4387	-1.04	73695880	ALDH3B2	aldehyde dehydrogenase 3 family member B2
ILMN_1696845	0.922	0.053924	2.17	-6.4393	0.00325	150000000	ARHGAP35	Rho GTPase activating protein 35
ILMN_1790218	0.922	0.053929	-2.17	-6.4394	-0.0141	770000000	TXNL4A	thioredoxin like 4A
ILMN_2100209	0.922	0.053969	2.17	-6.4401	1.75	NA
ILMN_1669046	0.922	0.053999	-2.17	-6.4407	-0.503	145000000	FOXQ1	forkhead box Q1
ILMN_1727045	0.922	0.054053	-2.17	-6.4416	-0.0772	213000000	RASGRP3	RAS guanyl releasing protein 3
ILMN_1774823	0.922	0.054139	2.17	-6.4431	0.557	985000000	RPL34	ribosomal protein L34
ILMN_1714384	0.922	0.054169	2.17	-6.4437	0.331	296000000	PCCA	propionyl-CoA carboxylase alpha subunit
ILMN_1733562	0.922	0.05417	-2.17	-6.4437	-0.434	315000000	TFB1M	transcription factor B1, mitochondrial
ILMN_1750805	0.922	0.054239	-2.17	-6.4449	-0.58	71040095	ARHGAP30	Rho GTPase activating protein 30
ILMN_1657862	0.922	0.054249	2.17	-6.4451	0.672	1020000000	AHCY	adenosylhomocysteinase
ILMN_2415235	0.922	0.054332	-2.17	-6.4465	-0.32	40549400	CSNK1E	casein kinase 1 epsilon
ILMN_1775423	0.922	0.054357	-2.17	-6.447	-0.00969	156000000	C10orf88	chromosome 10 open reading frame 88
ILMN_1745573	0.922	0.054388	-2.17	-6.4475	-0.501	297000000	TTC13	tetratricopeptide repeat domain 13
ILMN_1786024	0.922	0.0544	-2.17	-6.4477	-0.33	545000000	POLR3H	RNA polymerase III subunit H
ILMN_1736218	0.922	0.054401	-2.17	-6.4478	-0.00111	98986442	CHRNB3	cholinergic receptor nicotinic beta 3 subunit
ILMN_2358980	0.922	0.054407	2.17	-6.4479	0.0241	511000000	ILK	integrin linked kinase
ILMN_1701308	0.922	0.054463	-2.17	-6.4489	-1.31	110000000	COL1A1	collagen type I alpha 1 chain
ILMN_1799488	0.922	0.054556	-2.17	-6.4505	-0.164	23097320	ZNF383	zinc finger protein 383
ILMN_1673773	0.922	0.054709	2.16	-6.4532	0.613	222000000	GALNT18	polypeptide N-acetylgalactosaminyltransferase 18
ILMN_1732089	0.922	0.054809	-2.16	-6.4549	-0.576	1040000000	MRI1	methylthioribose-1-phosphate isomerase 1
ILMN_1722695	0.922	0.054878	2.16	-6.4561	0.00185	56550064	CPLX2	complexin 2
ILMN_1768301	0.922	0.054883	-2.16	-6.4562	-0.00783	210000000	ERG	ERG, ETS transcription factor
ILMN_2157957	0.922	0.054895	2.16	-6.4564	0.00894	215000000	GTF2H1	general transcription factor IIH subunit 1
ILMN_2273447	0.922	0.054895	-2.16	-6.4564	-0.00164	343000000	NPRL3	NPR3 like, GATOR1 complex subunit
ILMN_2338593	0.922	0.054919	2.16	-6.4568	0.00464	575000000	FITM2	fat storage inducing transmembrane protein 2
ILMN_1773247	0.922	0.05493	-2.16	-6.457	-0.113	339000000	ZNF410	zinc finger protein 410
ILMN_1659452	0.922	0.054938	-2.16	-6.4571	-0.004	NA
ILMN_1798546	0.922	0.054977	2.16	-6.4578	0.603	1010000000	HDAC6	histone deacetylase 6
ILMN_1758642	0.922	0.054999	-2.16	-6.4582	-0.0642	NA
ILMN_1730710	0.922	0.055009	2.16	-6.4584	0.0873	131000000	ADORA3	adenosine A3 receptor
ILMN_1677962	0.922	0.055022	-2.16	-6.4586	-0.635	66932973	GPHN	gephyrin
ILMN_1776516	0.922	0.055059	-2.16	-6.4593	-0.799	331000000	ITPKA	inositol-trisphosphate 3-kinase A
ILMN_1793349	0.922	0.055138	-2.16	-6.4606	-0.00162	348000000	MOB1B	MOB kinase activator 1B
ILMN_1722726	0.922	0.055139	-2.16	-6.4606	-0.466	218000000	ARHGAP32	Rho GTPase activating protein 32
ILMN_1705080	0.922	0.055272	-2.16	-6.4629	-1.55	17572819	SLURP1	secreted LY6/PLAUR domain containing 1
ILMN_1806828	0.922	0.055318	-2.16	-6.4637	-0.239	1040000000	MRI1	methylthioribose-1-phosphate isomerase 1
ILMN_1715674	0.922	0.055336	-2.16	-6.464	-0.471	1040000000	ITPK1	inositol-tetrakisphosphate 1-kinase
ILMN_1799598	0.922	0.055341	2.16	-6.4641	0.539	339000000	SIRT5	sirtuin 5
ILMN_1802771	0.922	0.055352	2.16	-6.4643	1.66	194000000	C22orf15	chromosome 22 open reading frame 15
ILMN_1744471	0.922	0.055373	-2.16	-6.4647	-0.0583	113000000	ZNF654	zinc finger protein 654
ILMN_2383077	0.922	0.055448	2.16	-6.466	0.0123	118000000	SLC39A7	solute carrier family 39 member 7
ILMN_1772677	0.922	0.055467	-2.16	-6.4663	-0.197	300000000	CNOT4	CCR4-NOT transcription complex subunit 4
ILMN_1776577	0.922	0.05549	-2.16	-6.4667	-0.00475	224000000	DSCC1	DNA replication and sister chromatid cohesion 1
ILMN_1709167	0.922	0.055551	2.16	-6.4678	0.0026	1020000000	ADRA1A	adrenoceptor alpha 1A
ILMN_1779428	0.922	0.05569	2.15	-6.4701	0.021	197000000	CCDC184	coiled-coil domain containing 184
ILMN_2369104	0.922	0.055691	2.15	-6.4702	0.554	119000000	TRAPPC6B	trafficking protein particle complex 6B
ILMN_1683059	0.922	0.055722	2.15	-6.4707	0.757	339000000	SIRT5	sirtuin 5
ILMN_2355665	0.922	0.055751	2.15	-6.4712	0.311	324000000	MTFP1	mitochondrial fission process 1
ILMN_1657050	0.922	0.05577	-2.15	-6.4715	-0.00646	110000000	ARSK	arylsulfatase family member K
ILMN_1666885	0.922	0.05579	-2.15	-6.4719	-0.00201	531000000	ATRX	ATRX, chromatin remodeler
ILMN_1692760	0.922	0.055886	2.15	-6.4735	0.296	189000000	DPAGT1	dolichyl-phosphate N-acetylglucosaminephosphotransferase 1
ILMN_1806603	0.922	0.055964	-2.15	-6.4748	-0.493	220000000	MESP1	mesoderm posterior bHLH transcription factor 1
ILMN_1808712	0.922	0.055986	2.15	-6.4752	0.318	333000000	RNF40	ring finger protein 40
ILMN_2193761	0.922	0.056014	-2.15	-6.4757	-0.00341	256000000	GSTM2P1	glutathione S-transferase mu 2 pseudogene 1
ILMN_1791840	0.922	0.056097	-2.15	-6.4771	-0.254	46358409	RALBP1	ralA binding protein 1
ILMN_1811624	0.922	0.056119	2.15	-6.4775	0.768	410000000	THADA	THADA, armadillo repeat containing
ILMN_2262044	0.922	0.05613	2.15	-6.4777	0.778	962000000	PARP10	poly(ADP-ribose) polymerase family member 10
ILMN_1766914	0.922	0.056132	-2.15	-6.4777	-0.018	311000000	MFAP4	microfibrillar associated protein 4
ILMN_2125880	0.922	0.056135	-2.15	-6.4777	-0.00791	224000000	ZNF566	zinc finger protein 566
ILMN_1703910	0.922	0.056169	2.15	-6.4783	0.00544	50080212	OR6C3	olfactory receptor family 6 subfamily C member 3
ILMN_1742753	0.922	0.056185	-2.15	-6.4786	-0.00173	50897281	OR8D1	olfactory receptor family 8 subfamily D member 1
ILMN_1729165	0.922	0.056203	-2.15	-6.4789	-0.00202	119000000	TCEAL6	transcription elongation factor A like 6
ILMN_1811450	0.922	0.056208	-2.15	-6.479	-0.00226	333000000	FAM151B	family with sequence similarity 151 member B
ILMN_1778662	0.922	0.056216	2.15	-6.4791	0.0269	226000000	DIP2A	disco interacting protein 2 homolog A
ILMN_2085012	0.922	0.056256	2.15	-6.4798	0.00212	156000000	TMEM176B	transmembrane protein 176B
ILMN_2383419	0.922	0.056257	-2.15	-6.4798	-0.268	324000000	GMEB1	glucocorticoid modulatory element binding protein 1
ILMN_1760449	0.922	0.056342	-2.15	-6.4812	-0.00232	37595531	TSPAN32	tetraspanin 32
ILMN_1726752	0.922	0.056399	2.15	-6.4822	0.541	308000000	APTX	aprataxin
ILMN_1700408	0.922	0.056487	-2.15	-6.4837	-0.0034	527000000	TRIM50	tripartite motif containing 50
ILMN_1702407	0.922	0.056547	-2.15	-6.4847	-0.752	112000000	SPIN1	spindlin 1
ILMN_2355033	0.922	0.056586	-2.14	-6.4854	-0.473	123000000	KIAA1147	KIAA1147
ILMN_1767139	0.922	0.056598	2.14	-6.4856	0.408	261000000	NDUFA13	NADH:ubiquinone oxidoreductase subunit A13
ILMN_1730568	0.922	0.056634	2.14	-6.4862	0.384	224000000	ZDHHC7	zinc finger DHHC-type containing 7
ILMN_1710428	0.922	0.05664	2.14	-6.4863	0.00848	281000000	CDK1	cyclin dependent kinase 1
ILMN_1715814	0.922	0.056685	-2.14	-6.487	-0.00667	215000000	LMAN1	lectin, mannose binding 1
ILMN_2257432	0.922	0.056688	2.14	-6.4871	0.00266	256000000	RAD51	RAD51 recombinase
ILMN_1690386	0.922	0.056692	-2.14	-6.4872	-0.236	259000000	KAT14	lysine acetyltransferase 14
ILMN_1784661	0.922	0.056745	-2.14	-6.4881	-0.454	209000000	TMEM2	transmembrane protein 2
ILMN_1664025	0.922	0.05677	-2.14	-6.4885	-0.0378	116000000	PXMP4	peroxisomal membrane protein 4
ILMN_1790518	0.922	0.05679	-2.14	-6.4888	-0.571	532000000	JADE3	jade family PHD finger 3
ILMN_1658080	0.922	0.056792	-2.14	-6.4888	-0.624	290000000	ZNF573	zinc finger protein 573
ILMN_2353997	0.922	0.056794	-2.14	-6.4889	-0.00204	666000000	NUDT4	nudix hydrolase 4
ILMN_1684563	0.922	0.056797	-2.14	-6.4889	-0.363	109000000	SPIN4	spindlin family member 4
ILMN_1742827	0.922	0.056829	2.14	-6.4895	0.027	82546829	EXOC4	exocyst complex component 4
ILMN_1702817	0.922	0.056832	2.14	-6.4895	0.0353	1000000000	B3GNTL1	UDP-GlcNAc:betaGal beta-1,3-N-acetylglucosaminyltransferase-like 1
ILMN_1770084	0.922	0.05684	-2.14	-6.4896	-0.467	171000000	TACC1	transforming acidic coiled-coil containing protein 1
ILMN_1681892	0.922	0.05691	-2.14	-6.4908	-0.0129	161000000	OAZ3	ornithine decarboxylase antizyme 3
ILMN_1656410	0.922	0.056939	-2.14	-6.4913	-0.00558	170000000	TRPC6	transient receptor potential cation channel subfamily C member 6
ILMN_1727789	0.922	0.056984	2.14	-6.4921	0.00368	224000000	RLIM	ring finger protein, LIM domain interacting
ILMN_1744713	0.922	0.057006	2.14	-6.4924	0.228	183000000	PARK7	Parkinsonism associated deglycase
ILMN_1748352	0.922	0.057039	2.14	-6.493	0.876	320000000	CTSV	cathepsin V
ILMN_1666624	0.922	0.057066	2.14	-6.4934	0.00311	807000000	RABL2A	RAB, member of RAS oncogene family-like 2A
ILMN_1696028	0.922	0.057133	2.14	-6.4946	0.504	87298841	ETNK1	ethanolamine kinase 1
ILMN_2374770	0.922	0.057156	-2.14	-6.4949	-0.219	333000000	TAX1BP1	Tax1 binding protein 1
ILMN_2408001	0.922	0.057201	-2.14	-6.4957	-0.201	558000000	RFWD2	ring finger and WD repeat domain 2
ILMN_1753790	0.922	0.057206	2.14	-6.4958	0.534	953000000	ZPR1	ZPR1 zinc finger
ILMN_1761479	0.922	0.057246	-2.14	-6.4964	-0.207	533000000	ZC3HC1	zinc finger C3HC-type containing 1
ILMN_1752478	0.922	0.05731	-2.14	-6.4975	-0.322	611000000	DHRS3	dehydrogenase/reductase 3
ILMN_2184262	0.922	0.05735	-2.14	-6.4982	-0.00158	733000000	OAS3	2'-5'-oligoadenylate synthetase 3
ILMN_1705659	0.922	0.057355	-2.14	-6.4982	-0.00389	345000000	FAM71C	family with sequence similarity 71 member C
ILMN_1706687	0.922	0.05743	2.14	-6.4995	0.518	284000000	KLHL5	kelch like family member 5
ILMN_1746457	0.922	0.057445	-2.14	-6.4997	-0.272	451000000	GTF3C2	general transcription factor IIIC subunit 2
ILMN_2381037	0.922	0.057479	-2.14	-6.5003	-0.00199	336000000	LIMS1	LIM zinc finger domain containing 1
ILMN_1657624	0.922	0.057578	-2.13	-6.5019	-0.34	332000000	NSFL1C	NSFL1 cofactor
ILMN_2116075	0.922	0.057587	2.13	-6.5021	0.0108	7661555	TRUB2	TruB pseudouridine synthase family member 2
ILMN_1656934	0.922	0.057616	-2.13	-6.5026	-0.368	126000000	REPS2	RALBP1 associated Eps domain containing 2
ILMN_2169089	0.922	0.057736	-2.13	-6.5046	-0.00902	573000000	C18orf54	chromosome 18 open reading frame 54
ILMN_1761560	0.922	0.057746	-2.13	-6.5047	-0.336	167000000	PHF13	PHD finger protein 13
ILMN_1698546	0.922	0.057796	-2.13	-6.5055	-0.00195	385000000	HNF4A	hepatocyte nuclear factor 4 alpha
ILMN_1707461	0.922	0.057811	2.13	-6.5058	0.0023	559000000	TXNDC8	thioredoxin domain containing 8
ILMN_1700349	0.922	0.05782	2.13	-6.506	0.618	217000000	COQ8B	coenzyme Q8B
ILMN_2411658	0.922	0.057835	-2.13	-6.5062	-0.173	NA
ILMN_1756236	0.922	0.057866	2.13	-6.5067	0.00219	155000000	C1QL2	complement C1q like 2
ILMN_1655625	0.922	0.057916	-2.13	-6.5075	-0.409	21361683	GPATCH1	G-patch domain containing 1
ILMN_1748707	0.922	0.057935	2.13	-6.5078	0.268	546000000	CRELD2	cysteine rich with EGF like domains 2
ILMN_2280911	0.922	0.057961	-2.13	-6.5083	-0.0181	114000000	VPS41	VPS41, HOPS complex subunit
ILMN_2298988	0.922	0.05798	2.13	-6.5086	0.00205	110000000	ENTPD8	ectonucleoside triphosphate diphosphohydrolase 8
ILMN_1791188	0.922	0.058065	-2.13	-6.51	-0.00505	117000000	GREB1	growth regulation by estrogen in breast cancer 1
ILMN_2060145	0.922	0.058096	-2.13	-6.5105	-1.69	171000000	GRHL2	grainyhead like transcription factor 2
ILMN_1745497	0.922	0.058129	-2.13	-6.511	-0.273	283000000	METTL25	methyltransferase like 25
ILMN_1723254	0.922	0.058134	-2.13	-6.5111	-0.013	NA
ILMN_1660729	0.922	0.058144	2.13	-6.5113	0.568	87159813	ATP6V1C2	ATPase H+ transporting V1 subunit C2
ILMN_1694666	0.922	0.058163	2.13	-6.5116	0.00574	122000000	BCL2L15	BCL2 like 15
ILMN_1680399	0.922	0.058169	-2.13	-6.5117	-0.00382	158000000	KAZN	kazrin, periplakin interacting protein
ILMN_2130477	0.922	0.05818	2.13	-6.5119	0.00241	NA
ILMN_1726704	0.922	0.058234	-2.13	-6.5127	-0.668	965000000	RSC1A1	regulatory solute carrier protein, family 1, member 1
ILMN_1813753	0.922	0.058289	-2.13	-6.5136	-0.8	42476152	PTN	pleiotrophin
ILMN_1701244	0.922	0.05831	2.13	-6.514	0.523	271000000	ITFG2	integrin alpha FG-GAP repeat containing 2
ILMN_2372398	0.922	0.058332	-2.13	-6.5143	-0.798	25777719	ALDH5A1	aldehyde dehydrogenase 5 family member A1
ILMN_1669259	0.922	0.058362	-2.13	-6.5148	-0.296	41350197	ANKRD49	ankyrin repeat domain 49
ILMN_1815733	0.922	0.058485	-2.13	-6.5168	-0.835	388000000	EIF5	eukaryotic translation initiation factor 5
ILMN_1778374	0.922	0.05855	2.12	-6.5179	0.426	383000000	BSG	basigin (Ok blood group)
ILMN_1754558	0.922	0.058571	2.12	-6.5182	0.0011	748000000	LRRC10	leucine rich repeat containing 10
ILMN_2133100	0.922	0.058596	-2.12	-6.5186	-0.0179	22027649	LPIN2	lipin 2
ILMN_2322806	0.922	0.058623	-2.12	-6.5191	-0.274	NA
ILMN_2376152	0.922	0.058683	-2.12	-6.5201	-0.00302	71999134	METTL17	methyltransferase like 17
ILMN_1728467	0.922	0.058752	-2.12	-6.5212	-0.207	118000000	GHITM	growth hormone inducible transmembrane protein
[truncated: 22,973 more rows]

## Sheet: crossgene
DHCR24
ANGPT1
ACVRL1
MAP1LC3B
OPA1
DNAJB9
SQSTM1
CASP8
SDAD1
[truncated: 6 more rows]

## Sheet: crossgene-exp
Name	GSM1064882	GSM1064883	GSM1064884	GSM1064885	GSM1064886	GSM1064887	GSM1064888	GSM1064889	GSM1064890	GSM1064891	GSM1064892	GSM1064893
[truncated: 15 more rows]

[truncated: 10 more sheets: enrichment analysis, PPI, PPI-KEGG, Microplastics-Targets-Pathways, lasso, ROC, GSEA, 3 targets-drugs, cross-drugs, Sheet2]
